# Supplementary material for: Methyl (3R*,3′S*)-1′,1′′-dimethyl-2,2′′-dioxodispiro­[indoline-3,2′-pyrrolidine-3′,3′′-indoline]-4′-carboxyl­ate
Source: Acta Crystallogr Sect E Struct Rep Online. 2012 Sep 8;68(Pt 10):o2902–3. doi: 10.1107/S1600536812037440 (PMC3470252; doi:10.1107/S1600536812037440)
Supplement: Supplementary file 1 [file e-68-o2902-sup1.cif]

##############################################################################
#                                                                            #
# This CIF contains the data in a paper accepted for publication in          #
# Acta Crystallographica Section E. It conforms to the requirements of       #
# Notes for Authors for Acta Crystallographica Section E, and has been       #
# peer reviewed under the auspices of the IUCr Commission on Journals.       #
#                                                                            #
# Full details of the Crystallographic Information File format               #
# are given in the paper "The Crystallographic Information File (CIF):       #
# a New Standard Archive File for Crystallography" by S. R. Hall, F. H.      #
# Allen and I. D. Brown [Acta Cryst. (1991), A47, 655-685].                  #
#                                                                            #
# The current version of the core CIF dictionary is obtainable from          #
# ftp://ftp.iucr.org/pub/cif_core.dic.                                       #
#                                                                            #
# Software is freely available for graphical display of the structure(s)     #
# in this CIF. For information consult the CIF software page                 #
# http://www.iucr.org/resources/cif/software.                                #
#                                                                            #
# This file may be used for bona fide research purposes within the           #
# scientific community so long as proper attribution is given to the journal # 
# article from which it was obtained.                                        #
#                                                                            #
##############################################################################
data_global
_audit_creation_method     SHELXL-97
_journal_date_recd_electronic     2012-08-04
_journal_date_accepted     2012-08-30
_journal_name_full     'Acta Crystallographica, Section E'
_journal_year     2012
_journal_volume     68
_journal_issue     10
_journal_page_first     o2902
_journal_page_last     o2903
_journal_paper_category     QO
_journal_paper_doi     10.1107/S1600536812037440
_journal_coeditor_code     BX2423
_publ_contact_author_name     'A. SubbiahPandi'
_publ_contact_author_address
;
Department of Physics
Presidency College
Chennai 600 005
India
;
_publ_contact_author_email     'a_sp59@yahoo.in'
_publ_contact_author_fax     '091 044 2854 4894'
_publ_contact_author_phone     '091 044 2591061'
_publ_section_title
;\
Methyl
(3<i>R</i>*,3'<i>S</i>*)-1',1''-dimethyl-2,2''-dioxodispiro[indoline-3,2'-\
pyrrolidine-3',3''-indoline]-4'-carboxylate
;
loop_
    _publ_author_name
    _publ_author_address
    'G. Ganesh'
;
Department of Physics
S.M.K. Fomra Institute of Technology
Thaiyur
Chennai 603 103
India
;
    'Panneer Selvam Yuvaraj'
;
Industrial Chemistry Laboratory
Central Leather Research Institute
Adyar
Chennai 600 020
India
;
    'E. Govindan'
;
Department of Physics
Presidency College (Autonomous)
Chennai 600 005
India
;
    'Boreddy S. R. Reddy'
;
Industrial Chemistry Laboratory
Central Leather Research Institute
Adyar
Chennai 600 020
India
;
    'A. SubbiahPandi'
;
Department of Physics
Presidency College (Autonomous)
Chennai 600 005
India
;
data_I
_audit_creation_method     SHELXL-97
_chemical_name_systematic
;
Methyl (3<i>R</i>*,3'<i>S</i>*)-1',1''-dimethyl-2,2''-dioxodispiro[indoline-
3,2'-pyrrolidine-3',3''-indoline]-4'-carboxylate
;
_chemical_name_common     ?
_chemical_formula_moiety     'C22 H21 N3 O4'
_chemical_formula_sum     'C22 H21 N3 O4'
_chemical_formula_iupac     'C22 H21 N3 O4'
_chemical_formula_weight     391.42
_chemical_melting_point     ?
_symmetry_cell_setting     monoclinic
_symmetry_space_group_name_H-M     'P 21/n'
_symmetry_space_group_name_Hall     '-P 2yn'
loop_
    _symmetry_equiv_pos_as_xyz
    'x, y, z'
    '-x+1/2, y+1/2, -z+1/2'
    '-x, -y, -z'
    'x-1/2, -y-1/2, z-1/2'
_cell_length_a     9.8244(4)
_cell_length_b     12.7193(5)
_cell_length_c     15.7630(6)
_cell_angle_alpha     90.00
_cell_angle_beta     95.474(2)
_cell_angle_gamma     90.00
_cell_volume     1960.75(13)
_cell_formula_units_Z     4
_cell_measurement_reflns_used     3691
_cell_measurement_theta_min     2.1
_cell_measurement_theta_max     25.7
_cell_measurement_temperature     293(2)
_exptl_crystal_description     'Block'
_exptl_crystal_colour     colourless
_exptl_crystal_size_max     0.25
_exptl_crystal_size_mid     0.22
_exptl_crystal_size_min     0.19
_exptl_crystal_density_diffrn     1.326
_exptl_crystal_density_meas     ?
_exptl_crystal_density_method     'not measured'
_exptl_crystal_F_000     824
_exptl_absorpt_coefficient_mu     0.093
_exptl_absorpt_correction_type     multi-scan
_exptl_absorpt_process_details     '(SADABS; Sheldrick, 1996)'
_exptl_absorpt_correction_T_min     0.978
_exptl_absorpt_correction_T_max     0.983
_exptl_special_details     ?
_diffrn_ambient_temperature     293(2)
_diffrn_radiation_type     MoK\a
_diffrn_radiation_wavelength     0.71073
_diffrn_radiation_source     'fine-focus sealed tube'
_diffrn_radiation_monochromator     graphite
_diffrn_measurement_device_type     'Bruker APEXII CCD area-detector'
_diffrn_measurement_method     '\w and \f scans'
_diffrn_detector_area_resol_mean     ?
_diffrn_reflns_number     17984
_diffrn_reflns_av_R_equivalents     0.0344
_diffrn_reflns_av_sigmaI/netI     0.0292
_diffrn_reflns_theta_min     2.06
_diffrn_reflns_theta_max     25.66
_diffrn_reflns_theta_full     25.66
_diffrn_measured_fraction_theta_max     0.993
_diffrn_measured_fraction_theta_full     0.993
_diffrn_reflns_limit_h_min     -11
_diffrn_reflns_limit_h_max     11
_diffrn_reflns_limit_k_min     -15
_diffrn_reflns_limit_k_max     15
_diffrn_reflns_limit_l_min     -19
_diffrn_reflns_limit_l_max     15
_diffrn_standards_number     0
_diffrn_standards_interval_count     .
_diffrn_standards_interval_time     .
_diffrn_standards_decay_%     ?
_refine_special_details
;
Refinement of <i>F</i>^2^ against ALL reflections. The weighted <i>R</i>-factor
<i>wR</i> and goodness of fit <i>S</i> are based on <i>F</i>^2^, conventional
<i>R</i>-factors <i>R</i> are based on <i>F</i>, with <i>F</i> set to zero for
negative <i>F</i>^2^. The threshold expression of <i>F</i>^2^ >
\s(<i>F</i>^2^) is used only for calculating <i>R</i>-factors(gt) <i>etc</i>.
and is not relevant to the choice of reflections for refinement.
<i>R</i>-factors based on <i>F</i>^2^ are statistically about twice as large
as those based on <i>F</i>, and <i>R</i>- factors based on ALL data will be
even larger.
;
_reflns_number_total     3691
_reflns_number_gt     2716
_reflns_threshold_expression     I>2\s(I)
_refine_ls_structure_factor_coef     Fsqd
_refine_ls_matrix_type     full
_refine_ls_R_factor_all     0.0639
_refine_ls_R_factor_gt     0.0426
_refine_ls_wR_factor_gt     0.0976
_refine_ls_wR_factor_ref     0.1095
_refine_ls_goodness_of_fit_ref     1.011
_refine_ls_restrained_S_all     1.011
_refine_ls_number_reflns     3691
_refine_ls_number_parameters     265
_refine_ls_number_restraints     0
_refine_ls_hydrogen_treatment     constr
_refine_ls_weighting_scheme     calc
_refine_ls_weighting_details
         'calc w=1/[\s^2^(Fo^2^)+(0.0457P)^2^+0.6361P] where P=(Fo^2^+2Fc^2^)/3'
_atom_sites_solution_hydrogens     geom
_atom_sites_solution_primary     direct
_atom_sites_solution_secondary     difmap
_refine_ls_shift/su_max     0.000
_refine_ls_shift/su_mean     0.000
_refine_diff_density_max     0.214
_refine_diff_density_min     -0.181
_refine_ls_extinction_method     none
_refine_ls_extinction_coef     ?
loop_
    _atom_type_symbol
    _atom_type_description
    _atom_type_scat_dispersion_real
    _atom_type_scat_dispersion_imag
    _atom_type_scat_source
    'C' 'C' 0.0033 0.0016
                         'International Tables Vol C Tables 4.2.6.8 and 6.1.1.4'
    'H' 'H' 0.0000 0.0000
                         'International Tables Vol C Tables 4.2.6.8 and 6.1.1.4'
    'N' 'N' 0.0061 0.0033
                         'International Tables Vol C Tables 4.2.6.8 and 6.1.1.4'
    'O' 'O' 0.0106 0.0060
                         'International Tables Vol C Tables 4.2.6.8 and 6.1.1.4'
_computing_data_collection     'APEX2 (Bruker, 2008)'
_computing_cell_refinement     'SAINT (Bruker, 2008)'
_computing_data_reduction     'SAINT (Bruker, 2008)'
_computing_structure_solution     'SHELXS97 (Sheldrick, 2008)'
_computing_structure_refinement     'SHELXL97 (Sheldrick, 2008)'
_computing_molecular_graphics     'ORTEP-3 (Farrugia, 1997)'
_computing_publication_material
                            'SHELXL97 (Sheldrick, 2008) and PLATON (Spek, 2009)'
loop_
    _atom_site_type_symbol
    _atom_site_label
    _atom_site_fract_x
    _atom_site_fract_y
    _atom_site_fract_z
    _atom_site_U_iso_or_equiv
    _atom_site_adp_type
    _atom_site_calc_flag
    _atom_site_refinement_flags
    _atom_site_occupancy
    _atom_site_symmetry_multiplicity
    _atom_site_disorder_assembly
    _atom_site_disorder_group
    C C1 -0.1007(2) -0.03758(15) 0.60269(11) 0.0486(5) Uani d . 1 1 . .
    H H1A -0.0871 0.0299 0.5761 0.058 Uiso calc R 1 1 . .
    H H1B -0.1229 -0.0896 0.5586 0.058 Uiso calc R 1 1 . .
    C C2 0.02541(18) -0.06977(13) 0.65991(11) 0.0382(4) Uani d . 1 1 . .
    H H2 0.0738 -0.0054 0.6791 0.046 Uiso calc R 1 1 . .
    C C3 -0.03026(17) -0.12230(12) 0.74001(10) 0.0320(4) Uani d . 1 1 . .
    C C4 -0.18972(17) -0.12132(12) 0.71699(10) 0.0335(4) Uani d . 1 1 . .
    C C5 -0.3439(2) -0.01745(19) 0.61685(14) 0.0640(6) Uani d . 1 1 . .
    H H5A -0.3650 -0.0755 0.5789 0.096 Uiso calc R 1 1 . .
    H H5B -0.3472 0.0468 0.5848 0.096 Uiso calc R 1 1 . .
    H H5C -0.4096 -0.0146 0.6582 0.096 Uiso calc R 1 1 . .
    C C6 0.1228(2) -0.13630(15) 0.61579(13) 0.0488(5) Uani d . 1 1 . .
    C C7 0.3381(3) -0.2173(2) 0.6299(2) 0.1044(10) Uani d . 1 1 . .
    H H7A 0.3031 -0.2878 0.6288 0.157 Uiso calc R 1 1 . .
    H H7B 0.4230 -0.2146 0.6654 0.157 Uiso calc R 1 1 . .
    H H7C 0.3531 -0.1961 0.5730 0.157 Uiso calc R 1 1 . .
    C C8 -0.30396(19) -0.03885(14) 0.84650(11) 0.0446(5) Uani d . 1 1 . .
    H H8 -0.2595 0.0255 0.8446 0.053 Uiso calc R 1 1 . .
    C C9 -0.3969(2) -0.05603(16) 0.90536(12) 0.0519(5) Uani d . 1 1 . .
    H H9 -0.4152 -0.0026 0.9429 0.062 Uiso calc R 1 1 . .
    C C10 -0.4627(2) -0.15059(17) 0.90921(13) 0.0588(6) Uani d . 1 1 . .
    H H10 -0.5229 -0.1614 0.9504 0.071 Uiso calc R 1 1 . .
    C C11 -0.4404(2) -0.23012(16) 0.85248(14) 0.0596(6) Uani d . 1 1 . .
    H H11 -0.4859 -0.2941 0.8540 0.071 Uiso calc R 1 1 . .
    C C12 -0.34875(19) -0.21128(13) 0.79372(12) 0.0425(4) Uani d . 1 1 . .
    C C13 -0.27769(17) -0.11765(12) 0.79085(10) 0.0348(4) Uani d . 1 1 . .
    C C14 -0.23636(18) -0.22843(13) 0.67501(11) 0.0388(4) Uani d . 1 1 . .
    C C15 0.04532(19) -0.32158(13) 0.73222(12) 0.0412(4) Uani d . 1 1 . .
    H H15 0.0074 -0.3327 0.6766 0.049 Uiso calc R 1 1 . .
    C C16 0.1163(2) -0.40147(14) 0.77744(13) 0.0497(5) Uani d . 1 1 . .
    H H16 0.1263 -0.4664 0.7516 0.060 Uiso calc R 1 1 . .
    C C17 0.1718(2) -0.38606(15) 0.85940(13) 0.0531(5) Uani d . 1 1 . .
    H H17 0.2176 -0.4411 0.8887 0.064 Uiso calc R 1 1 . .
    C C18 0.1611(2) -0.29021(15) 0.89939(13) 0.0509(5) Uani d . 1 1 . .
    H H18 0.1992 -0.2793 0.9550 0.061 Uiso calc R 1 1 . .
    C C19 0.09178(18) -0.21159(13) 0.85362(11) 0.0381(4) Uani d . 1 1 . .
    C C20 0.03200(17) -0.22564(12) 0.77117(10) 0.0330(4) Uani d . 1 1 . .
    C C21 0.00958(17) -0.04954(13) 0.81677(11) 0.0353(4) Uani d . 1 1 . .
    C C22 0.1426(3) -0.06320(19) 0.95731(14) 0.0729(7) Uani d . 1 1 . .
    H H22A 0.1281 0.0114 0.9576 0.109 Uiso calc R 1 1 . .
    H H22B 0.2389 -0.0775 0.9601 0.109 Uiso calc R 1 1 . .
    H H22C 0.1056 -0.0941 1.0057 0.109 Uiso calc R 1 1 . .
    N N1 -0.20775(16) -0.03125(11) 0.66017(9) 0.0420(4) Uani d . 1 1 . .
    N N2 -0.31930(16) -0.27579(12) 0.72636(10) 0.0502(4) Uani d . 1 1 . .
    H H2A -0.3505 -0.3386 0.7185 0.060 Uiso calc R 1 1 . .
    N N3 0.07510(16) -0.10775(11) 0.87955(9) 0.0424(4) Uani d . 1 1 . .
    O O1 0.1005(2) -0.17271(15) 0.54647(10) 0.0875(6) Uani d . 1 1 . .
    O O2 0.24061(15) -0.14729(11) 0.66334(10) 0.0639(4) Uani d . 1 1 . .
    O O3 -0.20458(14) -0.26255(10) 0.60748(8) 0.0524(4) Uani d . 1 1 . .
    O O4 -0.00852(13) 0.04480(9) 0.82033(8) 0.0467(3) Uani d . 1 1 . .
loop_
    _atom_site_aniso_label
    _atom_site_aniso_U_11
    _atom_site_aniso_U_22
    _atom_site_aniso_U_33
    _atom_site_aniso_U_12
    _atom_site_aniso_U_13
    _atom_site_aniso_U_23
    C1 0.0598(13) 0.0488(11) 0.0373(10) 0.0048(9) 0.0044(9) 0.0115(8)
    C2 0.0463(11) 0.0311(9) 0.0376(10) -0.0019(7) 0.0053(8) 0.0030(7)
    C3 0.0364(9) 0.0272(8) 0.0316(9) 0.0002(7) -0.0011(7) 0.0005(7)
    C4 0.0381(10) 0.0287(8) 0.0322(9) 0.0003(7) -0.0030(7) 0.0000(7)
    C5 0.0575(14) 0.0739(15) 0.0581(13) 0.0212(11) -0.0077(11) 0.0133(11)
    C6 0.0589(14) 0.0418(10) 0.0472(12) -0.0001(9) 0.0133(10) 0.0041(9)
    C7 0.0647(17) 0.100(2) 0.153(3) 0.0295(16) 0.0350(19) 0.003(2)
    C8 0.0471(11) 0.0401(10) 0.0467(11) -0.0054(8) 0.0052(9) -0.0079(8)
    C9 0.0553(13) 0.0555(12) 0.0463(11) 0.0004(10) 0.0114(10) -0.0108(9)
    C10 0.0611(14) 0.0611(13) 0.0573(13) 0.0019(11) 0.0223(11) 0.0040(10)
    C11 0.0616(14) 0.0442(11) 0.0761(15) -0.0083(10) 0.0230(12) 0.0033(10)
    C12 0.0453(11) 0.0330(9) 0.0490(11) 0.0002(8) 0.0039(9) -0.0017(8)
    C13 0.0363(9) 0.0324(8) 0.0347(9) 0.0006(7) -0.0022(7) -0.0002(7)
    C14 0.0396(10) 0.0368(9) 0.0377(10) 0.0023(8) -0.0083(8) -0.0044(8)
    C15 0.0454(11) 0.0338(9) 0.0438(10) 0.0007(8) 0.0014(8) -0.0018(8)
    C16 0.0527(12) 0.0321(9) 0.0648(13) 0.0088(8) 0.0088(10) 0.0004(9)
    C17 0.0518(12) 0.0457(11) 0.0610(13) 0.0157(9) 0.0019(10) 0.0157(10)
    C18 0.0537(12) 0.0548(12) 0.0426(11) 0.0146(10) -0.0042(9) 0.0074(9)
    C19 0.0402(10) 0.0384(9) 0.0354(10) 0.0053(8) 0.0016(8) 0.0014(7)
    C20 0.0335(9) 0.0306(8) 0.0345(9) 0.0005(7) 0.0019(7) 0.0016(7)
    C21 0.0337(9) 0.0328(9) 0.0387(10) -0.0011(7) -0.0009(8) -0.0043(7)
    C22 0.0833(17) 0.0762(15) 0.0525(13) 0.0234(13) -0.0287(12) -0.0264(11)
    N1 0.0463(9) 0.0408(8) 0.0379(8) 0.0079(7) -0.0011(7) 0.0096(6)
    N2 0.0509(10) 0.0338(8) 0.0666(11) -0.0094(7) 0.0093(8) -0.0138(7)
    N3 0.0491(9) 0.0421(8) 0.0334(8) 0.0079(7) -0.0091(7) -0.0070(6)
    O1 0.1076(15) 0.1034(14) 0.0525(10) 0.0297(11) 0.0128(9) -0.0193(9)
    O2 0.0449(9) 0.0626(9) 0.0854(11) 0.0047(7) 0.0118(8) 0.0021(8)
    O3 0.0633(9) 0.0526(8) 0.0396(7) 0.0027(7) -0.0040(6) -0.0150(6)
    O4 0.0511(8) 0.0309(7) 0.0558(8) 0.0023(5) -0.0061(6) -0.0089(6)
_geom_special_details
;
All e.s.d.'s (except the e.s.d. in the dihedral angle between two l.s. planes)
are estimated using the full covariance matrix. The cell e.s.d.'s are taken
into account individually in the estimation of e.s.d.'s in distances, angles
and torsion angles; correlations between e.s.d.'s in cell parameters are only
used when they are defined by crystal symmetry. An approximate (isotropic)
treatment of cell e.s.d.'s is used for estimating e.s.d.'s involving l.s.
planes.
;
loop_
    _geom_bond_atom_site_label_1
    _geom_bond_atom_site_label_2
    _geom_bond_site_symmetry_2
    _geom_bond_distance
    _geom_bond_publ_flag
    C1 N1 . 1.455(2) ?
    C1 C2 . 1.517(3) ?
    C1 H1A . 0.9700 ?
    C1 H1B . 0.9700 ?
    C2 C6 . 1.498(3) ?
    C2 C3 . 1.572(2) ?
    C2 H2 . 0.9800 ?
    C3 C20 . 1.512(2) ?
    C3 C21 . 1.544(2) ?
    C3 C4 . 1.574(2) ?
    C4 N1 . 1.454(2) ?
    C4 C13 . 1.516(2) ?
    C4 C14 . 1.564(2) ?
    C5 N1 . 1.454(2) ?
    C5 H5A . 0.9600 ?
    C5 H5B . 0.9600 ?
    C5 H5C . 0.9600 ?
    C6 O1 . 1.188(2) ?
    C6 O2 . 1.325(2) ?
    C7 O2 . 1.444(3) ?
    C7 H7A . 0.9600 ?
    C7 H7B . 0.9600 ?
    C7 H7C . 0.9600 ?
    C8 C13 . 1.372(2) ?
    C8 C9 . 1.380(3) ?
    C8 H8 . 0.9300 ?
    C9 C10 . 1.369(3) ?
    C9 H9 . 0.9300 ?
    C10 C11 . 1.381(3) ?
    C10 H10 . 0.9300 ?
    C11 C12 . 1.373(3) ?
    C11 H11 . 0.9300 ?
    C12 C13 . 1.383(2) ?
    C12 N2 . 1.394(2) ?
    C14 O3 . 1.217(2) ?
    C14 N2 . 1.345(2) ?
    C15 C20 . 1.378(2) ?
    C15 C16 . 1.390(2) ?
    C15 H15 . 0.9300 ?
    C16 C17 . 1.368(3) ?
    C16 H16 . 0.9300 ?
    C17 C18 . 1.381(3) ?
    C17 H17 . 0.9300 ?
    C18 C19 . 1.375(2) ?
    C18 H18 . 0.9300 ?
    C19 C20 . 1.386(2) ?
    C19 N3 . 1.397(2) ?
    C21 O4 . 1.2151(19) ?
    C21 N3 . 1.349(2) ?
    C22 N3 . 1.452(2) ?
    C22 H22A . 0.9600 ?
    C22 H22B . 0.9600 ?
    C22 H22C . 0.9600 ?
    N2 H2A . 0.8600 ?
loop_
    _geom_angle_atom_site_label_1
    _geom_angle_atom_site_label_2
    _geom_angle_atom_site_label_3
    _geom_angle_site_symmetry_1
    _geom_angle_site_symmetry_3
    _geom_angle
    _geom_angle_publ_flag
    N1 C1 C2 . . 104.04(13) ?
    N1 C1 H1A . . 110.9 ?
    C2 C1 H1A . . 110.9 ?
    N1 C1 H1B . . 110.9 ?
    C2 C1 H1B . . 110.9 ?
    H1A C1 H1B . . 109.0 ?
    C6 C2 C1 . . 113.46(15) ?
    C6 C2 C3 . . 114.81(14) ?
    C1 C2 C3 . . 105.38(14) ?
    C6 C2 H2 . . 107.6 ?
    C1 C2 H2 . . 107.6 ?
    C3 C2 H2 . . 107.6 ?
    C20 C3 C21 . . 101.66(13) ?
    C20 C3 C2 . . 118.00(14) ?
    C21 C3 C2 . . 107.05(13) ?
    C20 C3 C4 . . 116.40(13) ?
    C21 C3 C4 . . 110.38(13) ?
    C2 C3 C4 . . 103.08(13) ?
    N1 C4 C13 . . 113.82(13) ?
    N1 C4 C14 . . 114.33(13) ?
    C13 C4 C14 . . 100.74(13) ?
    N1 C4 C3 . . 102.03(13) ?
    C13 C4 C3 . . 116.81(13) ?
    C14 C4 C3 . . 109.61(13) ?
    N1 C5 H5A . . 109.5 ?
    N1 C5 H5B . . 109.5 ?
    H5A C5 H5B . . 109.5 ?
    N1 C5 H5C . . 109.5 ?
    H5A C5 H5C . . 109.5 ?
    H5B C5 H5C . . 109.5 ?
    O1 C6 O2 . . 123.6(2) ?
    O1 C6 C2 . . 125.3(2) ?
    O2 C6 C2 . . 111.05(17) ?
    O2 C7 H7A . . 109.5 ?
    O2 C7 H7B . . 109.5 ?
    H7A C7 H7B . . 109.5 ?
    O2 C7 H7C . . 109.5 ?
    H7A C7 H7C . . 109.5 ?
    H7B C7 H7C . . 109.5 ?
    C13 C8 C9 . . 119.40(17) ?
    C13 C8 H8 . . 120.3 ?
    C9 C8 H8 . . 120.3 ?
    C10 C9 C8 . . 120.93(18) ?
    C10 C9 H9 . . 119.5 ?
    C8 C9 H9 . . 119.5 ?
    C9 C10 C11 . . 120.68(19) ?
    C9 C10 H10 . . 119.7 ?
    C11 C10 H10 . . 119.7 ?
    C12 C11 C10 . . 117.60(18) ?
    C12 C11 H11 . . 121.2 ?
    C10 C11 H11 . . 121.2 ?
    C11 C12 C13 . . 122.53(17) ?
    C11 C12 N2 . . 127.46(17) ?
    C13 C12 N2 . . 109.86(16) ?
    C8 C13 C12 . . 118.78(16) ?
    C8 C13 C4 . . 132.01(15) ?
    C12 C13 C4 . . 108.98(14) ?
    O3 C14 N2 . . 125.97(16) ?
    O3 C14 C4 . . 126.24(16) ?
    N2 C14 C4 . . 107.79(14) ?
    C20 C15 C16 . . 118.90(17) ?
    C20 C15 H15 . . 120.6 ?
    C16 C15 H15 . . 120.6 ?
    C17 C16 C15 . . 121.00(17) ?
    C17 C16 H16 . . 119.5 ?
    C15 C16 H16 . . 119.5 ?
    C16 C17 C18 . . 121.11(17) ?
    C16 C17 H17 . . 119.4 ?
    C18 C17 H17 . . 119.4 ?
    C19 C18 C17 . . 117.26(18) ?
    C19 C18 H18 . . 121.4 ?
    C17 C18 H18 . . 121.4 ?
    C18 C19 C20 . . 122.87(16) ?
    C18 C19 N3 . . 126.89(17) ?
    C20 C19 N3 . . 110.20(14) ?
    C15 C20 C19 . . 118.84(15) ?
    C15 C20 C3 . . 132.68(16) ?
    C19 C20 C3 . . 108.35(14) ?
    O4 C21 N3 . . 124.74(15) ?
    O4 C21 C3 . . 126.93(15) ?
    N3 C21 C3 . . 108.27(13) ?
    N3 C22 H22A . . 109.5 ?
    N3 C22 H22B . . 109.5 ?
    H22A C22 H22B . . 109.5 ?
    N3 C22 H22C . . 109.5 ?
    H22A C22 H22C . . 109.5 ?
    H22B C22 H22C . . 109.5 ?
    C5 N1 C4 . . 115.91(15) ?
    C5 N1 C1 . . 113.71(15) ?
    C4 N1 C1 . . 106.69(13) ?
    C14 N2 C12 . . 112.12(15) ?
    C14 N2 H2A . . 123.9 ?
    C12 N2 H2A . . 123.9 ?
    C21 N3 C19 . . 111.43(14) ?
    C21 N3 C22 . . 123.54(16) ?
    C19 N3 C22 . . 123.99(15) ?
    C6 O2 C7 . . 115.6(2) ?
loop_
    _geom_torsion_atom_site_label_1
    _geom_torsion_atom_site_label_2
    _geom_torsion_atom_site_label_3
    _geom_torsion_atom_site_label_4
    _geom_torsion_site_symmetry_1
    _geom_torsion_site_symmetry_2
    _geom_torsion_site_symmetry_3
    _geom_torsion_site_symmetry_4
    _geom_torsion
    _geom_torsion_publ_flag
    N1 C1 C2 C6 . . . . 148.17(15) ?
    N1 C1 C2 C3 . . . . 21.75(17) ?
    C6 C2 C3 C20 . . . . 7.8(2) ?
    C1 C2 C3 C20 . . . . 133.43(15) ?
    C6 C2 C3 C21 . . . . 121.57(16) ?
    C1 C2 C3 C21 . . . . -112.84(15) ?
    C6 C2 C3 C4 . . . . -122.00(16) ?
    C1 C2 C3 C4 . . . . 3.59(16) ?
    C20 C3 C4 N1 . . . . -158.29(13) ?
    C21 C3 C4 N1 . . . . 86.55(14) ?
    C2 C3 C4 N1 . . . . -27.49(15) ?
    C20 C3 C4 C13 . . . . 76.93(18) ?
    C21 C3 C4 C13 . . . . -38.23(18) ?
    C2 C3 C4 C13 . . . . -152.27(13) ?
    C20 C3 C4 C14 . . . . -36.75(19) ?
    C21 C3 C4 C14 . . . . -151.91(13) ?
    C2 C3 C4 C14 . . . . 94.05(14) ?
    C1 C2 C6 O1 . . . . -8.8(3) ?
    C3 C2 C6 O1 . . . . 112.5(2) ?
    C1 C2 C6 O2 . . . . 169.32(15) ?
    C3 C2 C6 O2 . . . . -69.4(2) ?
    C13 C8 C9 C10 . . . . 0.3(3) ?
    C8 C9 C10 C11 . . . . -2.0(3) ?
    C9 C10 C11 C12 . . . . 1.2(3) ?
    C10 C11 C12 C13 . . . . 1.2(3) ?
    C10 C11 C12 N2 . . . . -174.0(2) ?
    C9 C8 C13 C12 . . . . 2.0(3) ?
    C9 C8 C13 C4 . . . . 175.81(18) ?
    C11 C12 C13 C8 . . . . -2.8(3) ?
    N2 C12 C13 C8 . . . . 173.15(16) ?
    C11 C12 C13 C4 . . . . -177.96(18) ?
    N2 C12 C13 C4 . . . . -2.0(2) ?
    N1 C4 C13 C8 . . . . -46.1(3) ?
    C14 C4 C13 C8 . . . . -168.94(19) ?
    C3 C4 C13 C8 . . . . 72.5(2) ?
    N1 C4 C13 C12 . . . . 128.17(16) ?
    C14 C4 C13 C12 . . . . 5.34(17) ?
    C3 C4 C13 C12 . . . . -113.25(16) ?
    N1 C4 C14 O3 . . . . 49.8(2) ?
    C13 C4 C14 O3 . . . . 172.23(17) ?
    C3 C4 C14 O3 . . . . -64.1(2) ?
    N1 C4 C14 N2 . . . . -129.55(15) ?
    C13 C4 C14 N2 . . . . -7.07(17) ?
    C3 C4 C14 N2 . . . . 116.63(15) ?
    C20 C15 C16 C17 . . . . 0.3(3) ?
    C15 C16 C17 C18 . . . . -1.1(3) ?
    C16 C17 C18 C19 . . . . 0.4(3) ?
    C17 C18 C19 C20 . . . . 1.0(3) ?
    C17 C18 C19 N3 . . . . -176.25(18) ?
    C16 C15 C20 C19 . . . . 1.0(3) ?
    C16 C15 C20 C3 . . . . 176.17(17) ?
    C18 C19 C20 C15 . . . . -1.7(3) ?
    N3 C19 C20 C15 . . . . 175.92(15) ?
    C18 C19 C20 C3 . . . . -177.98(17) ?
    N3 C19 C20 C3 . . . . -0.31(19) ?
    C21 C3 C20 C15 . . . . -173.52(18) ?
    C2 C3 C20 C15 . . . . -56.9(3) ?
    C4 C3 C20 C15 . . . . 66.5(2) ?
    C21 C3 C20 C19 . . . . 2.00(17) ?
    C2 C3 C20 C19 . . . . 118.66(16) ?
    C4 C3 C20 C19 . . . . -117.97(15) ?
    C20 C3 C21 O4 . . . . 174.00(17) ?
    C2 C3 C21 O4 . . . . 49.6(2) ?
    C4 C3 C21 O4 . . . . -61.9(2) ?
    C20 C3 C21 N3 . . . . -3.08(17) ?
    C2 C3 C21 N3 . . . . -127.46(15) ?
    C4 C3 C21 N3 . . . . 121.04(15) ?
    C13 C4 N1 C5 . . . . -62.0(2) ?
    C14 C4 N1 C5 . . . . 53.0(2) ?
    C3 C4 N1 C5 . . . . 171.25(15) ?
    C13 C4 N1 C1 . . . . 170.24(14) ?
    C14 C4 N1 C1 . . . . -74.73(18) ?
    C3 C4 N1 C1 . . . . 43.49(16) ?
    C2 C1 N1 C5 . . . . -170.83(16) ?
    C2 C1 N1 C4 . . . . -41.80(18) ?
    O3 C14 N2 C12 . . . . -172.78(17) ?
    C4 C14 N2 C12 . . . . 6.5(2) ?
    C11 C12 N2 C14 . . . . 172.67(19) ?
    C13 C12 N2 C14 . . . . -3.0(2) ?
    O4 C21 N3 C19 . . . . -174.02(17) ?
    C3 C21 N3 C19 . . . . 3.14(19) ?
    O4 C21 N3 C22 . . . . -5.3(3) ?
    C3 C21 N3 C22 . . . . 171.91(18) ?
    C18 C19 N3 C21 . . . . 175.70(18) ?
    C20 C19 N3 C21 . . . . -1.8(2) ?
    C18 C19 N3 C22 . . . . 7.0(3) ?
    C20 C19 N3 C22 . . . . -170.56(19) ?
    O1 C6 O2 C7 . . . . -6.8(3) ?
    C2 C6 O2 C7 . . . . 175.05(19) ?
loop_
    _geom_hbond_atom_site_label_D
    _geom_hbond_atom_site_label_H
    _geom_hbond_atom_site_label_A
    _geom_hbond_site_symmetry_A
    _geom_hbond_distance_DH
    _geom_hbond_distance_HA
    _geom_hbond_distance_DA
    _geom_hbond_angle_DHA
    N2 H2A O4 2_446 0.86 2.08 2.8935(19) 157.3
