# Supplementary material for: Methyl (3R*,3′S*)-1′,1′′-dimethyl-2,2′′-dioxodispiro­[indoline-3,2′-pyrrolidine-3′,3′′-indoline]-4′-carboxyl­ate
Source: Acta Crystallogr Sect E Struct Rep Online. 2012 Sep 8;68(Pt 10):o2902–3. doi: 10.1107/S1600536812037440 (PMC3470252; doi:10.1107/S1600536812037440)
Supplement: Supplementary file 2 [file e-68-o2902-Isup2.hkl]

#
# h,k,l, Fc-squared, Fo-squared, sigma(Fo-squared) and status flag
#
data_I
_shelx_title ' SUBBIAHPANDIYR8B in P2(1)/n'
_shelx_refln_list_code          4
_shelx_F_calc_maximum      175.71
_exptl_crystal_F_000       824.00
_reflns_d_resolution_high  0.8205
 
loop_
 _symmetry_equiv_pos_as_xyz
 'x, y, z'
 '-x+1/2, y+1/2, -z+1/2'
 '-x, -y, -z'
 'x-1/2, -y-1/2, z-1/2'
 
_cell_length_a     9.8244
_cell_length_b    12.7193
_cell_length_c    15.7630
_cell_angle_alpha  90.000
_cell_angle_beta   95.474
_cell_angle_gamma  90.000
 
_shelx_F_squared_multiplier     1.000
 
loop_
 _refln_index_h
 _refln_index_k
 _refln_index_l
 _refln_F_squared_calc
 _refln_F_squared_meas
 _refln_F_squared_sigma
 _refln_observed_status
   2   0   0       27.99       30.75      1.88 o
   4   0   0       39.03       57.03      4.21 o
   6   0   0      354.53      310.51     14.42 o
   8   0   0        1.10        6.88     12.66 o
  10   0   0       17.90       18.56      6.52 o
   1   1   0     6690.61     6004.40    102.45 o
   2   1   0    21955.07    20649.05    183.16 o
   3   1   0     3948.05     3977.53     34.79 o
   4   1   0     2603.53     2664.09     30.76 o
   5   1   0      224.78      265.98      6.56 o
   6   1   0        1.18        1.19      1.90 o
   7   1   0       10.98       11.67      2.66 o
   8   1   0      125.38      133.61      6.15 o
   9   1   0      171.48      180.06      8.58 o
  10   1   0        0.92        2.24      3.74 o
  11   1   0       28.58       24.07      7.51 o
   0   2   0     1111.97     1177.05     17.45 o
   1   2   0     1081.48     1041.05     11.42 o
   2   2   0     1427.83     1405.34     13.69 o
   3   2   0      319.96      325.49      4.57 o
   4   2   0        2.69        1.15      1.29 o
   5   2   0      100.98      103.21      4.13 o
   6   2   0       70.60       78.29      4.10 o
   7   2   0      475.08      463.40     10.60 o
   8   2   0      226.15      224.97      7.82 o
   9   2   0       15.53        9.97      3.55 o
  10   2   0      254.89      263.91     13.50 o
  11   2   0       22.13        8.15      6.77 o
   1   3   0      594.62      562.80      5.41 o
   2   3   0     1616.89     1481.05     14.64 o
   3   3   0     1182.23     1132.75     14.24 o
   4   3   0      233.67      228.31      5.29 o
   5   3   0      924.27      853.28     14.57 o
   6   3   0       13.87       14.85      2.61 o
   7   3   0      145.79      164.74      6.81 o
   8   3   0      112.70      123.64      6.10 o
   9   3   0        6.20       15.89      3.75 o
  10   3   0      102.43      103.03      6.62 o
  11   3   0        9.55        7.06      6.47 o
   0   4   0     1261.88     1215.17     20.20 o
   1   4   0     4023.07     3940.89     31.69 o
   2   4   0      430.56      468.61      6.33 o
   3   4   0       17.19       16.48      1.80 o
   4   4   0        0.02        4.97      1.61 o
   5   4   0      264.42      241.82      6.65 o
   6   4   0      370.24      382.78      9.89 o
   7   4   0      543.63      569.38     12.40 o
   8   4   0       81.57       92.70      5.55 o
   9   4   0      312.40      327.44     10.22 o
  10   4   0       10.59       11.94      4.48 o
  11   4   0       28.53       38.63     10.12 o
   1   5   0      675.08      697.76      8.70 o
   2   5   0       29.09       41.43      1.93 o
   3   5   0        1.15        2.10      1.36 o
   4   5   0      203.85      200.54      5.82 o
   5   5   0       49.52       56.36      3.69 o
   6   5   0        0.01       -1.86      2.02 o
   7   5   0      133.53      125.71      5.93 o
   8   5   0      495.29      483.35     12.15 o
   9   5   0      295.97      309.79     10.13 o
  10   5   0        9.79       19.61      6.28 o
  11   5   0        8.31        5.38      5.96 o
   0   6   0     1347.22     1468.02     29.38 o
   1   6   0      144.49      136.75      3.30 o
   2   6   0       16.05       20.21      1.63 o
   3   6   0        5.88        6.22      1.60 o
   4   6   0        3.39        5.00      1.93 o
   5   6   0       37.30       42.27      3.96 o
   6   6   0       46.80       47.08      3.97 o
   7   6   0      665.35      604.13     13.46 o
   8   6   0        2.71       -0.91      3.15 o
   9   6   0        7.73        6.01      3.49 o
  10   6   0       18.91       23.34      5.26 o
   1   7   0      123.56      145.35      3.83 o
   2   7   0        8.98       11.72      2.04 o
   3   7   0     1345.47     1365.43     17.75 o
   4   7   0       11.05       12.86      2.11 o
   5   7   0      194.57      209.82      6.35 o
   6   7   0      132.65      125.36      5.97 o
   7   7   0        1.19       -0.39      2.97 o
   8   7   0      109.06      113.44      6.71 o
   9   7   0       11.97        8.57      4.51 o
  10   7   0       14.44       21.24      5.47 o
   0   8   0      177.47      193.05      5.99 o
   1   8   0       14.10        9.29      1.81 o
   2   8   0     1403.48     1422.67     20.44 o
   3   8   0      142.70      136.66      4.66 o
   4   8   0       37.00       30.76      2.60 o
   5   8   0       35.93       35.64      3.13 o
   6   8   0       25.31       30.33      3.68 o
   7   8   0      171.17      180.37      6.97 o
   8   8   0      143.22      134.35      7.43 o
   9   8   0      167.00      176.59      9.70 o
  10   8   0        7.44        6.82      4.91 o
   1   9   0       31.54       20.33      2.76 o
   2   9   0      200.64      201.38      6.39 o
   3   9   0      151.13      156.97      5.58 o
   4   9   0        0.72        4.51      2.02 o
   5   9   0       77.95       72.44      4.10 o
   6   9   0       11.99       11.70      2.83 o
   7   9   0      258.44      270.86      8.22 o
   8   9   0       14.48       13.30      4.85 o
   9   9   0       23.95       36.75      7.31 o
   0  10   0      275.85      285.74      8.26 o
   1  10   0      384.04      378.64      8.97 o
   2  10   0       30.69       24.14      3.25 o
   3  10   0      103.55       84.99      4.74 o
   4  10   0      596.23      582.43     13.35 o
   5  10   0        3.43        3.01      2.31 o
   6  10   0        6.39        4.25      3.07 o
   7  10   0       10.50       15.00      5.19 o
   8  10   0       61.87       78.57      7.45 o
   9  10   0        0.99        0.44      5.98 o
   1  11   0      475.08      448.68      9.06 o
   2  11   0       49.38       46.06      4.16 o
   3  11   0      103.78      102.93      5.45 o
   4  11   0       97.37      110.81      6.65 o
   5  11   0       76.13       76.93      5.26 o
   6  11   0       38.89       36.25      4.88 o
   7  11   0       69.46       71.80      6.20 o
   8  11   0        8.81        8.54      4.39 o
   0  12   0     1402.46     1355.18     30.94 o
   1  12   0      382.32      427.75     10.55 o
   2  12   0        9.87        9.82      3.32 o
   3  12   0        5.26        1.28      2.94 o
   4  12   0        9.65        1.70      3.16 o
   5  12   0       27.17       21.29      4.36 o
   6  12   0      101.28      104.08      6.98 o
   7  12   0       87.97      105.15      8.15 o
   1  13   0       49.09       49.94      5.00 o
   2  13   0       45.54       51.03      4.69 o
   3  13   0       96.16       83.56      8.24 o
   4  13   0       28.92       31.53      4.88 o
   5  13   0        0.22        5.40      4.03 o
   6  13   0        2.11        0.80      4.42 o
   0  14   0       14.46       21.03      6.95 o
   1  14   0       48.29       38.34      5.72 o
   2  14   0        0.15       -2.08      3.89 o
   3  14   0       24.52       16.53      4.89 o
   4  14   0       10.74        7.46      5.25 o
   5  14   0        0.98        0.72      4.55 o
   1  15   0       10.39       20.28      5.12 o
   2  15   0       27.43       24.53      5.54 o
   3  15   0        0.17        2.16      5.76 o
 -11   0   1      107.30      101.68     10.93 o
  -9   0   1      817.38      799.07     26.57 o
  -7   0   1     1980.18     1885.14     37.14 o
  -5   0   1       18.01       23.13      4.76 o
  -3   0   1     8736.91     8463.71     97.56 o
  -1   0   1     1552.11     1324.54     19.72 o
   1   0   1     9003.91     8245.27    135.30 o
   3   0   1     3623.37     3709.33     43.87 o
   5   0   1       71.46       67.83      4.56 o
   7   0   1      148.51      131.91     16.76 o
   9   0   1        1.73        0.31      5.24 o
  11   0   1        3.70        5.23      8.67 o
 -11   1   1        4.49        3.73      4.06 o
 -10   1   1        0.86       -3.72      4.25 o
  -9   1   1        0.41        3.20      3.77 o
  -8   1   1        2.62        5.96      2.95 o
  -7   1   1       36.24       37.96      3.69 o
  -6   1   1        2.30        1.48      1.92 o
  -5   1   1       69.98       50.45      3.06 o
  -4   1   1       24.21       31.09      2.16 o
  -3   1   1      105.19       91.41      2.21 o
  -2   1   1     1025.21     1041.45      9.83 o
  -1   1   1     7679.85     7293.37     65.30 o
   0   1   1      114.92       68.71      3.77 o
   1   1   1     2256.51     2186.43     21.12 o
   2   1   1     2416.03     2311.87     21.47 o
   3   1   1     2054.80     1970.96     18.02 o
   4   1   1     1006.36     1011.38     13.24 o
   5   1   1      111.11      143.03      5.19 o
   6   1   1        4.06        6.51      2.10 o
   7   1   1      264.35      255.83      9.07 o
   8   1   1       15.20        9.11      3.53 o
   9   1   1      216.33      244.11      9.66 o
  10   1   1       25.63       22.53      4.60 o
  11   1   1        2.83        6.63      7.57 o
 -11   2   1        0.00       -4.44      4.44 o
 -10   2   1        0.18        6.16      3.48 o
  -9   2   1        7.37       14.95      4.17 o
  -8   2   1        0.71        0.01      2.71 o
  -7   2   1       22.52       22.09      3.12 o
  -6   2   1       39.31       34.98      3.20 o
  -5   2   1      217.05      202.72      5.74 o
  -4   2   1     1917.76     1896.20     24.57 o
  -3   2   1     1501.39     1478.45     14.81 o
  -2   2   1       24.06       19.69      1.14 o
  -1   2   1     1336.78     1323.17     12.04 o
   0   2   1    20100.46    18870.16    159.09 o
   1   2   1        8.07        5.09      1.05 o
   2   2   1      721.70      754.00      7.93 o
   3   2   1       54.67       55.28      1.88 o
   4   2   1       73.61       97.98      3.20 o
   5   2   1       55.58       49.73      3.02 o
   6   2   1      736.60      743.16     13.62 o
   7   2   1       30.33       32.50      3.46 o
   8   2   1       39.16       46.07      4.33 o
   9   2   1        8.11        6.82      3.36 o
  10   2   1        3.60        6.31      6.59 o
  11   2   1       77.10       84.45     11.03 o
 -11   3   1        0.03        1.13      4.07 o
 -10   3   1       37.83       45.69      5.12 o
  -9   3   1       82.68       81.13      5.73 o
  -8   3   1       39.08       36.56      4.09 o
  -7   3   1      205.25      211.95      7.09 o
  -6   3   1        0.00        1.42      2.06 o
  -5   3   1      196.67      183.61      7.47 o
  -4   3   1       58.00       55.10      3.01 o
  -3   3   1        3.91        4.91      1.28 o
  -2   3   1     1078.58      963.07     10.11 o
  -1   3   1     2822.78     2541.61     21.39 o
   0   3   1      679.49      643.79      6.24 o
   1   3   1     2905.01     2753.89     23.26 o
   2   3   1      181.35      182.34      3.06 o
   3   3   1     3458.48     3523.64     39.94 o
   4   3   1      720.83      672.40     10.61 o
   5   3   1       34.36       35.14      2.63 o
   6   3   1       69.09       63.14      3.89 o
   7   3   1       49.12       61.58      4.28 o
   8   3   1      692.32      670.26     14.31 o
   9   3   1       86.58       95.42      6.14 o
  10   3   1       25.38       24.79      5.28 o
  11   3   1       69.91       81.71     11.02 o
 -11   4   1       56.12       58.21      6.81 o
 -10   4   1       57.84       56.91      6.50 o
  -9   4   1       11.21       18.73      3.95 o
  -8   4   1      547.76      607.67     15.99 o
  -7   4   1       17.34       24.19      3.39 o
  -6   4   1       14.68       15.90      2.62 o
  -5   4   1       32.44       38.35      3.43 o
  -4   4   1        1.35        1.88      1.61 o
  -3   4   1        4.33        2.01      1.30 o
  -2   4   1     1088.97     1051.78     10.56 o
  -1   4   1     7080.70     6672.34     51.19 o
   0   4   1      232.63      199.45      2.97 o
   1   4   1     3864.37     3677.72     33.90 o
   2   4   1     2011.19     1997.03     21.92 o
   3   4   1      132.65      129.68      3.65 o
   4   4   1      183.82      230.18      6.38 o
   5   4   1       80.20       96.61      4.25 o
   6   4   1      210.50      213.49      6.67 o
   7   4   1      871.40      848.86     16.10 o
   8   4   1        3.92       -0.22      2.91 o
   9   4   1        6.39        6.05      3.36 o
  10   4   1       28.68       22.79      5.01 o
  11   4   1       26.81       30.14      6.82 o
 -11   5   1        1.25       -0.68      4.25 o
 -10   5   1       11.94       13.22      4.02 o
  -9   5   1      248.52      252.11      9.22 o
  -8   5   1       49.63       49.62      4.76 o
  -7   5   1      159.66      154.50      8.07 o
  -6   5   1      188.86      185.03      6.47 o
  -5   5   1       38.30       43.31      3.37 o
  -4   5   1       58.14       60.74      3.47 o
  -3   5   1       66.16       93.88      4.29 o
  -2   5   1       80.12       78.62      2.82 o
  -1   5   1      855.34      800.39      8.96 o
   0   5   1      281.29      271.28      4.38 o
   1   5   1     5151.42     4882.09     53.60 o
   2   5   1      432.60      471.01      6.67 o
   3   5   1      319.55      327.46      7.25 o
   4   5   1      212.74      251.65      6.03 o
   5   5   1        1.98        4.98      2.13 o
   6   5   1       10.51       11.06      2.60 o
   7   5   1        2.29       -1.13      2.59 o
   8   5   1       48.81       49.39      4.62 o
   9   5   1        9.25       10.49      5.58 o
  10   5   1        1.01       -3.81      3.81 o
  11   5   1       19.85       18.36      6.39 o
 -11   6   1        7.82        8.85      9.60 o
 -10   6   1        8.95        3.27      4.31 o
  -9   6   1        0.65       -2.67      3.67 o
  -8   6   1        0.57       -0.04      3.04 o
  -7   6   1       28.87       15.82      3.52 o
  -6   6   1       64.83       74.79      4.67 o
  -5   6   1        1.36        2.47      2.06 o
  -4   6   1      985.04      973.46     15.15 o
  -3   6   1      452.76      439.09      8.07 o
  -2   6   1      916.35      910.57     12.30 o
  -1   6   1     1511.61     1538.40     17.57 o
   0   6   1       21.44       10.22      1.54 o
   1   6   1       27.02       27.49      2.30 o
   2   6   1      483.11      469.12      6.91 o
   3   6   1      375.90      395.49      6.82 o
   4   6   1      442.66      478.43      9.14 o
   5   6   1      376.94      369.71      8.99 o
   6   6   1       22.41       22.57      3.19 o
   7   6   1       63.17       63.20      4.88 o
   8   6   1       60.42       51.53      4.91 o
   9   6   1        0.15        0.21      3.64 o
  10   6   1        2.35       12.99     11.46 o
 -10   7   1        6.51        5.53      4.59 o
  -9   7   1       32.14       35.27      4.78 o
  -8   7   1       16.19       14.65      3.96 o
  -7   7   1       66.69       67.61      5.13 o
  -6   7   1      186.68      176.11      8.65 o
  -5   7   1       62.27       65.53      4.42 o
  -4   7   1      886.02      896.37     14.12 o
  -3   7   1        0.31       -1.37      1.37 o
  -2   7   1      137.73      172.34      6.11 o
  -1   7   1     1272.77     1333.63     16.98 o
   0   7   1      683.40      685.84      8.70 o
   1   7   1        9.85       17.14      2.62 o
   2   7   1       13.35        5.72      1.78 o
   3   7   1       81.24       77.22      3.00 o
   4   7   1       72.93       69.10      3.42 o
   5   7   1        0.88        0.28      2.02 o
   6   7   1       15.12       13.45      2.88 o
   7   7   1       36.03       36.88      4.35 o
   8   7   1       84.23       79.19      5.69 o
   9   7   1       10.42       15.42      5.82 o
  10   7   1       31.74       36.90      7.13 o
 -10   8   1       62.18       57.67      7.00 o
  -9   8   1        0.69       10.72      4.64 o
  -8   8   1        3.03       -1.94      3.26 o
  -7   8   1      104.21       98.32      5.53 o
  -6   8   1      166.51      157.89      5.54 o
  -5   8   1       31.44       35.54      3.19 o
  -4   8   1      371.35      346.26      7.59 o
  -3   8   1        0.50       -1.53      1.53 o
  -2   8   1     1497.10     1592.86     22.43 o
  -1   8   1      233.61      242.34      5.45 o
   0   8   1       41.49       25.90      1.87 o
   1   8   1      233.09      199.11      5.66 o
   2   8   1      854.55      855.15     13.84 o
   3   8   1       45.78       54.03      3.50 o
   4   8   1        0.49       -0.35      1.62 o
   5   8   1      393.32      388.41      9.89 o
   6   8   1       14.98       16.23      3.30 o
   7   8   1      253.80      272.03      8.36 o
   8   8   1       11.71        5.72      4.12 o
   9   8   1       38.07       26.16      5.36 o
  10   8   1       28.82       24.84      6.77 o
  -9   9   1        1.08       10.99      4.89 o
  -8   9   1        1.70        8.99      4.59 o
  -7   9   1        8.46       13.67      2.98 o
  -6   9   1      270.50      288.68      8.07 o
  -5   9   1       60.32       85.49     14.02 o
  -4   9   1      443.07      427.14      8.49 o
  -3   9   1      273.83      280.47      7.48 o
  -2   9   1       53.72       42.28      3.41 o
  -1   9   1       61.06       59.97      3.23 o
   0   9   1        7.15        9.64      1.61 o
   1   9   1       83.11       80.54      4.19 o
   2   9   1        1.83        1.67      2.10 o
   3   9   1       38.75       38.13      3.35 o
   4   9   1      364.86      352.07      7.33 o
   5   9   1       29.63       16.74      4.54 o
   6   9   1      189.38      205.74      6.68 o
   7   9   1       54.21       53.29      6.01 o
   8   9   1       40.71       44.89      6.08 o
   9   9   1       13.91       13.86      5.34 o
  -9  10   1       33.79       50.78      7.73 o
  -8  10   1       28.71       26.98      5.57 o
  -7  10   1       13.27        7.79      3.79 o
  -6  10   1        0.07        2.94      2.41 o
  -5  10   1       33.06       32.16      3.52 o
  -4  10   1      202.83      195.75      6.91 o
  -3  10   1      793.00      795.72     14.38 o
  -2  10   1       32.26       18.96      3.14 o
  -1  10   1       42.04       47.42      3.12 o
   0  10   1     1230.57     1244.01     15.75 o
   1  10   1      486.25      521.66      9.62 o
   2  10   1        8.72       11.79      2.82 o
   3  10   1        1.89        4.54      2.66 o
   4  10   1        0.39        9.62      3.01 o
   5  10   1       40.12       45.30      4.29 o
   6  10   1      243.62      221.53      8.66 o
   7  10   1       72.90       65.35      8.79 o
   8  10   1        1.66        3.60      4.42 o
   9  10   1       24.09       19.96     11.35 o
  -8  11   1       14.01       16.75      4.71 o
  -7  11   1        7.95        7.60      3.97 o
  -6  11   1       34.20       34.53      4.36 o
  -5  11   1       12.49        7.67      3.22 o
  -4  11   1       72.26       69.77      4.94 o
  -3  11   1       77.02       69.78      4.79 o
  -2  11   1        2.21        1.42      2.72 o
  -1  11   1      238.19      218.16      6.09 o
   0  11   1       54.70       61.73      3.68 o
   1  11   1        3.84       13.71      2.63 o
   2  11   1      245.18      257.85      7.82 o
   3  11   1      119.15      126.80      5.88 o
   4  11   1      208.77      198.07      7.22 o
   5  11   1       92.91       99.19      6.30 o
   6  11   1       13.43        8.29      3.90 o
   7  11   1       18.74       21.32      4.56 o
   8  11   1        0.00       -2.33      4.25 o
  -7  12   1       60.25       56.07      6.91 o
  -6  12   1       37.25       39.96      5.17 o
  -5  12   1       66.10       75.35      5.42 o
  -4  12   1       31.23       24.34      5.87 o
  -3  12   1        7.91       11.62      3.27 o
  -2  12   1      243.33      235.29     11.68 o
  -1  12   1      346.25      326.61     10.78 o
   0  12   1      169.65      180.19      6.80 o
   1  12   1       45.77       39.71      3.61 o
   2  12   1       94.94       94.81      6.64 o
   3  12   1       70.90       63.10      4.90 o
   4  12   1        2.88       -1.97      3.26 o
   5  12   1        4.08       -0.27      3.31 o
   6  12   1        0.08       -3.19      3.19 o
   7  12   1        5.56        5.02      4.32 o
  -6  13   1       37.81       35.24      5.93 o
  -5  13   1        6.23        0.83      4.00 o
  -4  13   1      174.66      176.48      8.35 o
  -3  13   1       23.75       22.55      3.90 o
  -2  13   1       65.61       76.96      5.36 o
  -1  13   1       29.00       36.61      4.27 o
   0  13   1        0.76        2.06      3.19 o
   1  13   1        4.99        2.71      3.46 o
   2  13   1       39.00       33.70      4.69 o
   3  13   1       45.12       51.86      5.38 o
   4  13   1        4.39        7.67      3.90 o
   5  13   1        2.05       -0.99      3.56 o
   6  13   1       42.25       58.40      6.22 o
  -5  14   1       17.69       30.15      5.80 o
  -4  14   1       23.12       25.06      5.88 o
  -3  14   1        4.00        8.65      5.45 o
  -2  14   1        0.81       -0.75      3.84 o
  -1  14   1       41.96       46.88      5.40 o
   0  14   1       60.72       52.68      5.55 o
   1  14   1        1.87        6.06      3.84 o
   2  14   1       21.47       27.30      4.65 o
   3  14   1      108.35      118.72      7.38 o
   4  14   1        2.54       -1.48      3.85 o
   5  14   1       24.41       24.23     11.03 o
  -3  15   1        2.38        4.69      5.67 o
  -2  15   1       60.59       49.07      6.51 o
  -1  15   1       24.41       27.19      6.64 o
   0  15   1       11.02       12.30      5.16 o
   1  15   1       16.65       18.75      5.42 o
   2  15   1        7.11       -3.73      4.32 o
 -10   0   2       55.06       48.32      8.15 o
  -8   0   2      233.84      211.78     16.72 o
  -6   0   2     2942.14     2966.91     53.51 o
  -4   0   2     2273.73     2202.19     34.08 o
  -2   0   2    23711.35    22581.24    257.13 o
   0   0   2    30872.69    25994.71    710.68 o
   2   0   2    18581.87    17880.59    224.32 o
   4   0   2     9987.38    10032.88    207.45 o
   6   0   2       49.06       59.40      5.69 o
   8   0   2      240.50      234.09     12.55 o
  10   0   2       40.79       45.95     11.84 o
 -11   1   2        4.54       -1.84      3.87 o
 -10   1   2       11.40        2.40      5.03 o
  -9   1   2       48.30       43.87      4.76 o
  -8   1   2      357.94      354.90      9.73 o
  -7   1   2        9.11       11.49      2.79 o
  -6   1   2      154.32      134.79      5.31 o
  -5   1   2      992.85      919.70     15.22 o
  -4   1   2      448.55      460.47     12.34 o
  -3   1   2     4110.57     4053.76     33.89 o
  -2   1   2     2418.74     2339.35     19.81 o
  -1   1   2        0.06       -0.39      0.39 o
   0   1   2      221.32      235.47      2.32 o
   1   1   2     1790.56     1781.81     18.33 o
   2   1   2     9563.46     9202.99     82.12 o
   3   1   2     1228.33     1181.79     13.39 o
   4   1   2     1034.41      998.46     13.09 o
   5   1   2     2040.31     2101.98     26.14 o
   6   1   2      187.98      180.74      6.01 o
   7   1   2       35.75       49.76      4.26 o
   8   1   2       18.60       15.21      3.72 o
   9   1   2       77.68       82.88      6.13 o
  10   1   2        1.73        6.96     16.16 o
  11   1   2       56.48       68.84     10.19 o
 -11   2   2       43.94       44.79      6.13 o
 -10   2   2      142.19      145.55      7.48 o
  -9   2   2       78.58       80.49      5.68 o
  -8   2   2      163.60      154.34      6.65 o
  -7   2   2        2.17        5.02      2.50 o
  -6   2   2       39.65       45.02      3.52 o
  -5   2   2      716.88      744.15     13.12 o
  -4   2   2      557.34      596.32      9.68 o
  -3   2   2     2978.89     2821.79     26.53 o
  -2   2   2      160.04      188.38      2.98 o
  -1   2   2        3.04        1.44      0.52 o
   0   2   2     1425.48     1189.29      9.84 o
   1   2   2    14793.78    14413.76    135.18 o
   2   2   2     1402.73     1281.86     12.55 o
   3   2   2      308.33      324.92      5.44 o
   4   2   2      155.81      175.28      5.41 o
   5   2   2      311.93      377.11      7.04 o
   6   2   2      191.93      182.36      5.92 o
   7   2   2       18.88       18.44      3.93 o
   8   2   2      403.30      412.82     10.52 o
   9   2   2       32.80       37.31      5.42 o
  10   2   2       86.73      108.18     10.76 o
  11   2   2        0.18       -1.74      6.27 o
 -11   3   2       23.26       25.99      4.86 o
 -10   3   2        2.49        5.37      4.29 o
  -9   3   2      181.61      179.31     14.35 o
  -8   3   2       17.96       13.76      3.41 o
  -7   3   2       12.24       11.92      2.82 o
  -6   3   2       63.46       68.93      4.09 o
  -5   3   2      911.96      833.69     14.45 o
  -4   3   2       53.16       70.50      3.25 o
  -3   3   2      120.82      105.72      2.91 o
  -2   3   2      479.01      521.00      5.88 o
  -1   3   2    11419.53    10951.33     81.88 o
   0   3   2      456.47      430.09      4.32 o
   1   3   2     3930.39     3874.57     33.63 o
   2   3   2     6948.17     7247.58     65.30 o
   3   3   2      234.31      222.19      4.49 o
   4   3   2       12.27       10.23      1.59 o
   5   3   2       79.05       88.63      3.66 o
   6   3   2      162.44      167.85      5.81 o
   7   3   2        7.51        8.87      2.63 o
   8   3   2      356.48      349.35     11.68 o
   9   3   2       11.99       12.84      3.43 o
  10   3   2       51.69       53.05      8.99 o
  11   3   2        1.73        0.58      8.83 o
 -11   4   2       18.42       24.50      5.64 o
 -10   4   2       15.18       16.99      4.24 o
  -9   4   2      173.71      168.16      7.62 o
  -8   4   2      132.32      147.69      6.69 o
  -7   4   2       47.32       50.01      4.27 o
  -6   4   2      109.12      105.32      4.90 o
  -5   4   2      436.02      398.26      8.93 o
  -4   4   2      321.37      368.06      8.02 o
  -3   4   2      809.09      815.04     12.20 o
  -2   4   2     2746.71     2747.08     28.73 o
  -1   4   2       11.32       18.26      1.10 o
   0   4   2        3.58       -0.08      0.74 o
   1   4   2     1628.53     1526.89     15.06 o
   2   4   2       94.69       76.72      3.38 o
   3   4   2      339.66      317.79      6.62 o
   4   4   2       98.85       90.46      3.47 o
   5   4   2        3.97        4.81      1.82 o
   6   4   2        0.67       -0.04      2.37 o
   7   4   2       43.28       45.39      4.02 o
   8   4   2      137.55      111.16      5.91 o
   9   4   2       16.85       10.78      4.18 o
  10   4   2       51.03       58.83      7.45 o
  11   4   2       31.11       28.10      8.63 o
 -11   5   2       19.04       17.68      5.31 o
 -10   5   2        1.98        1.70      3.38 o
  -9   5   2      120.81      126.98      6.95 o
  -8   5   2       33.91       30.21      4.22 o
  -7   5   2      140.47      145.44      6.37 o
  -6   5   2      485.77      499.71     11.14 o
  -5   5   2       70.18       78.01      4.20 o
  -4   5   2     1148.42     1095.49     17.77 o
  -3   5   2      795.99      890.47     12.20 o
  -2   5   2      432.32      435.37      6.54 o
  -1   5   2        8.00        6.94      1.18 o
   0   5   2       83.64       79.19      2.35 o
   1   5   2       10.58       13.61      1.51 o
   2   5   2      535.18      582.79      8.16 o
   3   5   2      104.82       99.42      3.56 o
   4   5   2      149.62      154.88      5.01 o
   5   5   2        4.44        4.90      1.93 o
   6   5   2        5.06        2.19      2.27 o
   7   5   2       33.62       32.87      3.83 o
   8   5   2      223.93      227.04     10.97 o
   9   5   2       19.80       21.20      4.66 o
  10   5   2        0.36       -1.72      5.69 o
  11   5   2       20.05       19.80      6.53 o
 -11   6   2      102.83      144.38     13.50 o
 -10   6   2        0.04        0.28      3.93 o
  -9   6   2        0.68        3.20      3.44 o
  -8   6   2       22.66       18.28      5.04 o
  -7   6   2        6.14        4.93      2.93 o
  -6   6   2       10.37        6.78      2.69 o
  -5   6   2       25.18       25.63      3.01 o
  -4   6   2       73.70       77.40      3.31 o
  -3   6   2      372.16      312.82      6.15 o
  -2   6   2     2855.28     3012.73     32.22 o
  -1   6   2      579.16      663.40      8.98 o
   0   6   2      547.99      590.06      8.22 o
   1   6   2        7.12       14.38      1.73 o
   2   6   2      785.29      785.01     11.21 o
   3   6   2        7.39        9.99      1.91 o
   4   6   2       23.60       25.48      2.54 o
   5   6   2       10.62       15.52      2.43 o
   6   6   2        9.74       10.86      2.77 o
   7   6   2      377.20      376.32     10.16 o
   8   6   2       91.65       92.30      8.11 o
   9   6   2        0.00       -3.57      3.57 o
  10   6   2        9.74       19.03      6.01 o
 -10   7   2        5.90        6.03      4.59 o
  -9   7   2       56.32       59.44      5.69 o
  -8   7   2       58.09       61.99      5.33 o
  -7   7   2      417.82      422.96     11.25 o
  -6   7   2        1.69        0.80      2.58 o
  -5   7   2      610.25      635.83     10.75 o
  -4   7   2       14.03       13.62      2.12 o
  -3   7   2        5.45       10.19      1.89 o
  -2   7   2      100.45      115.11      4.20 o
  -1   7   2       10.00       19.15      1.85 o
   0   7   2      605.97      641.02      9.11 o
   1   7   2       92.88      104.01      3.62 o
   2   7   2      779.36      769.27     11.51 o
   3   7   2      169.57      160.48      3.84 o
   4   7   2      176.77      182.77      6.15 o
   5   7   2       34.39       40.27      3.65 o
   6   7   2      294.05      281.44      7.70 o
   7   7   2      281.25      272.97      8.09 o
   8   7   2       62.71       58.34      5.97 o
   9   7   2        0.64        4.58      4.04 o
  10   7   2        3.76        8.83      8.55 o
 -10   8   2        2.55        5.18      4.69 o
  -9   8   2      187.77      217.44      9.29 o
  -8   8   2        1.32        2.12      3.41 o
  -7   8   2      536.27      523.76     10.69 o
  -6   8   2      309.21      274.68      7.21 o
  -5   8   2        0.38        0.11      1.97 o
  -4   8   2        7.97        7.94      2.12 o
  -3   8   2        5.86        6.27      1.85 o
  -2   8   2      374.87      385.73      8.25 o
  -1   8   2      526.84      532.96      9.97 o
   0   8   2      364.08      356.46      5.99 o
   1   8   2      256.27      259.60      6.47 o
   2   8   2      326.63      312.02      7.22 o
   3   8   2        6.08       -0.59      2.20 o
   4   8   2       62.33       71.76      3.22 o
   5   8   2        6.59        6.83      3.18 o
   6   8   2      620.69      609.93     13.60 o
   7   8   2        4.05        4.58      3.92 o
   8   8   2        3.07        1.86      3.92 o
   9   8   2       12.23        3.94      8.50 o
  10   8   2        0.42       -3.38      9.08 o
  -9   9   2       78.19       90.88      7.94 o
  -8   9   2       12.98       12.97      5.01 o
  -7   9   2      182.12      192.90      6.63 o
  -6   9   2       40.60       44.85      4.02 o
  -5   9   2      412.46      403.10      8.59 o
  -4   9   2      107.05      111.67      4.49 o
  -3   9   2        2.81        2.41      2.38 o
  -2   9   2      598.43      576.00     11.05 o
  -1   9   2        2.47        2.06      1.84 o
   0   9   2      917.25      959.69     12.50 o
   1   9   2      100.64      102.95      6.43 o
   2   9   2      137.97      144.18      5.27 o
   3   9   2      178.39      181.83      5.98 o
   4   9   2       28.77       28.43      3.34 o
   5   9   2      137.48      138.33      4.78 o
   6   9   2        0.28        1.22      2.63 o
   7   9   2        0.45        1.45      3.67 o
   8   9   2       88.20       92.13     12.76 o
   9   9   2       43.68       50.69      7.71 o
  -9  10   2        1.18       -3.32      5.22 o
  -8  10   2        1.10        2.58      4.43 o
  -7  10   2        6.69        6.10      3.70 o
  -6  10   2      129.36      132.60      5.53 o
  -5  10   2       53.48       52.83      4.75 o
  -4  10   2      181.26      163.61      6.37 o
  -3  10   2        0.22        4.57      2.63 o
  -2  10   2        0.19       -2.00      2.27 o
  -1  10   2       11.43       10.86      2.42 o
   0  10   2       40.53       42.81      3.11 o
   1  10   2      111.04      130.73      4.77 o
   2  10   2      153.15      140.17      5.60 o
   3  10   2      651.74      648.11     12.59 o
   4  10   2      319.16      326.37      8.73 o
   5  10   2      112.23      112.18      6.27 o
   6  10   2       27.81       28.71      4.42 o
   7  10   2       13.71        8.23      4.31 o
   8  10   2       26.71       31.89      5.92 o
  -8  11   2        5.33        8.65      4.68 o
  -7  11   2       19.30       25.45      4.80 o
  -6  11   2       56.98       49.61      4.77 o
  -5  11   2      132.93      117.63      6.05 o
  -4  11   2       11.67        5.38      3.02 o
  -3  11   2       52.63       50.23      4.31 o
  -2  11   2       76.41       75.38      4.94 o
  -1  11   2      163.52      158.01      4.64 o
   0  11   2      186.26      172.25      5.64 o
   1  11   2     1156.08     1170.91     18.95 o
   2  11   2        4.70        5.58      3.72 o
   3  11   2       58.57       66.31      4.70 o
   4  11   2        2.89        3.31      3.25 o
   5  11   2       68.28       65.79      5.52 o
   6  11   2       85.38       91.52      6.38 o
   7  11   2       46.65       42.82      5.78 o
   8  11   2       20.89       22.00      5.71 o
  -7  12   2       37.89       62.46      7.12 o
  -6  12   2      168.32      149.91      8.97 o
  -5  12   2        0.01       -1.95      3.03 o
  -4  12   2        8.98        1.26      3.13 o
  -3  12   2      145.20      150.51      6.65 o
  -2  12   2      193.28      205.71      7.50 o
  -1  12   2      359.52      356.71     12.40 o
   0  12   2      433.34      443.39      9.44 o
   1  12   2        3.19        7.04      2.68 o
   2  12   2      315.81      330.25      8.90 o
   3  12   2        1.52        6.05      3.47 o
   4  12   2      182.66      189.47      8.26 o
   5  12   2      103.44      118.27      9.97 o
   6  12   2        6.48        6.77      3.94 o
   7  12   2       58.80       55.30      6.90 o
  -6  13   2        0.44       -4.10      4.10 o
  -5  13   2       27.37       22.63      5.21 o
  -4  13   2        0.79       -0.22      3.54 o
  -3  13   2      132.69      108.22      6.83 o
  -2  13   2        0.38        0.29      3.33 o
  -1  13   2       10.74       16.37      3.99 o
   0  13   2       36.96       33.01      5.29 o
   1  13   2       21.01       13.13      3.96 o
   2  13   2       18.18       12.10      3.88 o
   3  13   2        4.87        6.44      3.82 o
   4  13   2       24.83       16.83      4.50 o
   5  13   2       35.98       45.11      5.62 o
   6  13   2        6.68        2.67      4.02 o
  -5  14   2        2.31        8.72      4.72 o
  -4  14   2        4.98        7.15      4.57 o
  -3  14   2       10.18        9.06      4.52 o
  -2  14   2       45.88       43.01      5.42 o
  -1  14   2        8.47        6.50      3.80 o
   0  14   2       17.08       13.29      4.14 o
   1  14   2       40.96       34.55      4.96 o
   2  14   2        9.49        9.17      4.06 o
   3  14   2       46.87       43.96      5.51 o
   4  14   2       33.83       41.94      5.57 o
  -2  15   2        3.95       -2.19      4.24 o
  -1  15   2        0.18        3.54      4.60 o
   0  15   2        4.71        6.12      4.53 o
   1  15   2       20.10       21.12      5.25 o
   2  15   2       90.72      113.75      8.54 o
 -11   0   3       44.29       51.96      8.79 o
  -9   0   3       91.36      123.52     10.44 o
  -7   0   3     1389.65     1364.23     28.84 o
  -5   0   3     3828.47     4048.92     69.81 o
  -3   0   3       78.34       75.14      3.07 o
  -1   0   3     5978.85     5701.36     65.11 o
   1   0   3      995.04      917.29     13.94 o
   3   0   3     3798.76     4017.20     67.41 o
   5   0   3        1.14        3.41      2.47 o
   7   0   3      493.51      572.47     44.80 o
   9   0   3       16.04        7.58      5.37 o
  11   0   3      449.49      446.56     30.42 o
 -11   1   3        2.48       10.87      4.33 o
 -10   1   3       87.09      100.33      7.23 o
  -9   1   3      239.25      243.96      8.79 o
  -8   1   3       33.48       23.63      3.70 o
  -7   1   3       14.74        6.40      2.64 o
  -6   1   3       11.26       11.80      2.60 o
  -5   1   3        0.03        0.42      1.65 o
  -4   1   3     1690.06     1606.66     17.17 o
  -3   1   3     8825.93     8566.21     76.27 o
  -2   1   3    18365.11    17681.92    142.21 o
  -1   1   3      567.97      550.56      5.12 o
   0   1   3      835.03      760.74      7.01 o
   1   1   3       18.90       25.57      1.02 o
   2   1   3      222.04      214.44      3.06 o
   3   1   3     5725.51     5719.45     57.86 o
   4   1   3       65.38       74.42      2.74 o
   5   1   3       25.96       31.29      2.87 o
   6   1   3       21.65       21.13      3.05 o
   7   1   3       18.10       22.97      4.54 o
   8   1   3       15.23        8.59      3.94 o
   9   1   3       40.02       47.00      6.05 o
  10   1   3       40.21       36.10      8.81 o
  11   1   3       58.40       71.17     10.40 o
 -11   2   3        0.05        1.78      3.67 o
 -10   2   3        8.64        9.23      3.71 o
  -9   2   3       63.27       56.34      5.10 o
  -8   2   3      174.16      174.89      7.05 o
  -7   2   3      559.73      546.32     11.86 o
  -6   2   3     1527.80     1525.14     23.88 o
  -5   2   3     2824.19     2763.03     38.59 o
  -4   2   3     3247.69     3292.64     34.96 o
  -3   2   3      327.45      324.19      4.85 o
  -2   2   3      655.86      632.47      6.33 o
  -1   2   3     3369.75     3136.85     27.22 o
   0   2   3     5576.54     5338.70     38.87 o
   1   2   3     4600.45     4500.71     38.81 o
   2   2   3     4651.62     4777.96     48.30 o
   3   2   3     4378.50     4361.89     48.09 o
   4   2   3      956.64     1023.88     13.44 o
   5   2   3      753.53      785.35     11.49 o
   6   2   3        8.55       14.85      2.70 o
   7   2   3        0.93        0.14      2.18 o
   8   2   3        3.52        7.27      3.02 o
   9   2   3        4.57        5.19      3.94 o
  10   2   3        0.30        0.70      5.80 o
  11   2   3       56.15       50.82      9.62 o
 -11   3   3        5.85        9.76      4.19 o
 -10   3   3        7.20        6.73      3.71 o
  -9   3   3        6.28        3.14      3.13 o
  -8   3   3      338.67      319.52      9.44 o
  -7   3   3      182.17      192.11      6.84 o
  -6   3   3        7.65        9.52      2.51 o
  -5   3   3        3.08        8.99      2.20 o
  -4   3   3       24.80       22.71      2.11 o
  -3   3   3       21.25       26.82      1.70 o
  -2   3   3     1824.11     1816.11     18.50 o
  -1   3   3       61.41       57.18      1.52 o
   0   3   3       97.36      108.77      1.75 o
   1   3   3      647.56      709.37      7.04 o
   2   3   3       56.71       38.52      1.95 o
   3   3   3     3825.85     3880.84     43.27 o
   4   3   3     4524.50     4591.96     51.32 o
   5   3   3      608.28      594.98      9.58 o
   6   3   3      554.28      595.87     10.85 o
   7   3   3       83.59       83.79      5.79 o
   8   3   3       30.84       21.79      3.57 o
   9   3   3        9.72       11.35      4.42 o
  10   3   3        8.63        6.13      7.30 o
  11   3   3       43.89       39.47      9.14 o
 -11   4   3       28.17       28.91      5.12 o
 -10   4   3        0.51        0.68      3.40 o
  -9   4   3       28.85       27.08      4.15 o
  -8   4   3      341.98      340.32     12.26 o
  -7   4   3      105.75      103.30      5.62 o
  -6   4   3      120.57      109.14      5.08 o
  -5   4   3       62.42       58.53      3.65 o
  -4   4   3        0.83        1.15      1.53 o
  -3   4   3       92.59       68.11      2.69 o
  -2   4   3      372.09      381.02      5.47 o
  -1   4   3     1399.80     1374.16     13.01 o
   0   4   3      524.30      528.42      5.50 o
   1   4   3     2285.04     2187.49     21.90 o
   2   4   3     1849.46     1898.18     22.30 o
   3   4   3      678.19      724.48      9.52 o
   4   4   3     1326.90     1437.23     18.31 o
   5   4   3      590.66      590.87     11.98 o
   6   4   3      233.82      229.76      6.47 o
   7   4   3      255.90      241.75      7.61 o
   8   4   3        4.87        1.88      2.75 o
   9   4   3        0.88       -0.24      3.43 o
  10   4   3        6.37        3.56      6.51 o
  11   4   3       41.68       64.75     10.46 o
 -11   5   3        0.36        9.55      4.81 o
 -10   5   3        1.09        5.29      3.72 o
  -9   5   3      186.75      195.32      8.37 o
  -8   5   3       92.70      100.86      6.00 o
  -7   5   3       92.93       82.19      5.18 o
  -6   5   3      333.82      348.14      9.08 o
  -5   5   3        9.43        5.01      2.17 o
  -4   5   3      335.39      363.13      7.42 o
  -3   5   3      986.96     1001.46     13.46 o
  -2   5   3        0.06       -0.73      1.16 o
  -1   5   3      252.99      236.89      4.16 o
   0   5   3     1410.75     1472.90     14.86 o
   1   5   3     1349.13     1432.69     16.41 o
   2   5   3     1301.57     1453.28     16.80 o
   3   5   3      943.60      969.86     15.76 o
   4   5   3        4.05        2.34      1.56 o
   5   5   3     1866.93     1897.16     25.83 o
   6   5   3        1.19        0.84      2.21 o
   7   5   3      183.47      170.60      6.73 o
   8   5   3       35.34       38.99      4.88 o
   9   5   3        3.96       11.10      4.77 o
  10   5   3       18.80       24.94      9.71 o
 -11   6   3        5.12        4.74      9.13 o
 -10   6   3       21.03       27.90      4.67 o
  -9   6   3        0.43       -3.16      3.16 o
  -8   6   3       31.42       29.16      4.28 o
  -7   6   3      180.41      197.63      9.80 o
  -6   6   3       15.52       16.26      3.15 o
  -5   6   3       59.55       63.83      3.67 o
  -4   6   3       23.69       22.65      2.45 o
  -3   6   3       10.11       10.55      1.88 o
  -2   6   3     1929.94     2089.98     28.33 o
  -1   6   3        4.07        0.81      1.20 o
   0   6   3      749.02      777.93     10.14 o
   1   6   3        0.08        0.33      1.32 o
   2   6   3      724.98      750.26     10.81 o
   3   6   3        2.54        4.88      1.68 o
   4   6   3       16.55       10.84      2.50 o
   5   6   3        1.98        3.94      1.97 o
   6   6   3       36.15       35.63      3.58 o
   7   6   3      141.41      135.73      6.20 o
   8   6   3       59.34       49.96      6.78 o
   9   6   3        1.49       -0.58      4.25 o
  10   6   3       64.74       75.47     12.62 o
 -10   7   3        0.00       -3.08      3.65 o
  -9   7   3        0.47        0.38      3.47 o
  -8   7   3      387.48      393.88     11.71 o
  -7   7   3      159.03      175.51      7.43 o
  -6   7   3        4.68        5.48      2.47 o
  -5   7   3      151.90      160.68      5.14 o
  -4   7   3        4.23        7.70      2.02 o
  -3   7   3        0.42        3.70      1.69 o
  -2   7   3      102.03      106.48      3.45 o
  -1   7   3       89.36       87.30      3.06 o
   0   7   3     1169.98     1277.20     15.48 o
   1   7   3       82.33       79.57      3.23 o
   2   7   3       63.71       64.20      2.87 o
   3   7   3      106.94       97.71      3.67 o
   4   7   3       19.47       11.32      2.36 o
   5   7   3        8.33        9.68      2.69 o
   6   7   3        6.33        3.90      2.52 o
   7   7   3        4.29        5.18      4.53 o
   8   7   3      156.00      160.98      8.46 o
   9   7   3       28.51       33.42      8.39 o
  10   7   3       45.00       53.03      7.72 o
 -10   8   3       45.86       34.99     10.29 o
  -9   8   3      105.95      122.93      8.42 o
  -8   8   3        2.20        4.67      3.17 o
  -7   8   3       25.26       28.98      3.66 o
  -6   8   3       11.25       14.19      2.78 o
  -5   8   3       18.38       18.25      2.70 o
  -4   8   3      127.20      134.71      4.65 o
  -3   8   3        0.11        1.90      1.90 o
  -2   8   3       18.81       21.99      3.23 o
  -1   8   3        3.07        6.29      1.68 o
   0   8   3      860.49      856.21     14.41 o
   1   8   3      157.75      165.62      4.83 o
   2   8   3        2.45        0.97      1.72 o
   3   8   3      115.83      116.31      4.30 o
   4   8   3        5.20        5.32      1.57 o
   5   8   3      212.18      192.50      6.98 o
   6   8   3      106.82      104.42      9.21 o
   7   8   3        0.03        2.31      3.49 o
   8   8   3       10.44        9.47      4.33 o
   9   8   3       50.48       56.93      7.52 o
  -9   9   3        2.88       14.67      4.96 o
  -8   9   3      127.94      134.84      7.64 o
  -7   9   3      190.84      201.58      7.00 o
  -6   9   3      136.27      131.54      5.41 o
  -5   9   3        7.29        9.91      2.55 o
  -4   9   3       41.42       41.82      3.24 o
  -3   9   3       14.78       10.60      3.31 o
  -2   9   3       14.09       15.33      2.63 o
  -1   9   3       49.01       48.02      3.05 o
   0   9   3       18.65       25.82      2.55 o
   1   9   3        0.58       -1.66      1.66 o
   2   9   3        7.56        6.52      2.79 o
   3   9   3       39.51       41.98      3.57 o
   4   9   3        8.59        7.24      2.66 o
   5   9   3       23.53       19.20      2.48 o
   6   9   3      221.50      225.54      9.52 o
   7   9   3       30.39       24.99      5.67 o
   8   9   3        2.65       -4.18      4.44 o
   9   9   3       61.96       66.75      8.27 o
  -9  10   3       17.38       16.27      8.51 o
  -8  10   3        4.93       11.05      4.20 o
  -7  10   3       37.73       40.33      6.80 o
  -6  10   3      313.39      302.13      8.06 o
  -5  10   3       25.66       24.71      3.23 o
  -4  10   3      110.97      101.19      4.63 o
  -3  10   3      215.20      227.74      7.50 o
  -2  10   3      382.28      350.54      8.63 o
  -1  10   3      276.26      274.97      6.65 o
   0  10   3      412.15      410.49      9.72 o
   1  10   3       98.98       98.18      6.49 o
   2  10   3      135.62      122.83      6.14 o
   3  10   3      476.93      512.15     10.87 o
   4  10   3      211.40      193.18      7.53 o
   5  10   3      161.47      160.29      7.22 o
   6  10   3       93.38       87.24      6.18 o
   7  10   3      159.19      174.87     10.16 o
   8  10   3        1.74        1.26      4.93 o
  -8  11   3        3.89        1.76      8.02 o
  -7  11   3       45.26       53.70      5.64 o
  -6  11   3      136.54      144.85      7.55 o
  -5  11   3       82.30       74.61      4.64 o
  -4  11   3       34.27       43.09      4.33 o
  -3  11   3       61.24       51.73      6.41 o
  -2  11   3      268.54      260.47      7.87 o
  -1  11   3       54.52       54.49      3.21 o
   0  11   3      134.46      139.08      5.23 o
   1  11   3      199.89      185.46      5.99 o
   2  11   3      254.10      240.13      7.96 o
   3  11   3       41.40       45.73      4.65 o
   4  11   3      126.20      130.06      6.74 o
   5  11   3        1.02        0.78      3.34 o
   6  11   3      101.75      108.50      6.85 o
   7  11   3        1.91        6.89      4.30 o
   8  11   3        1.15       -2.60      9.08 o
  -7  12   3      199.33      238.86     11.31 o
  -6  12   3       36.23       33.35      5.00 o
  -5  12   3        0.05       -2.10      3.41 o
  -4  12   3        7.77        5.45      3.50 o
  -3  12   3      266.98      260.30     11.31 o
  -2  12   3       27.89       30.91      4.44 o
  -1  12   3      510.77      504.27     11.01 o
   0  12   3        2.06        4.08      2.74 o
   1  12   3       43.17       48.51      4.19 o
   2  12   3       13.26       13.38      3.23 o
   3  12   3      268.23      284.71      9.69 o
   4  12   3        1.03        5.97      3.73 o
   5  12   3        1.44        4.54      4.88 o
   6  12   3        0.12       -3.08      3.55 o
   7  12   3        7.50        4.96      4.72 o
  -6  13   3        1.21        5.78      5.86 o
  -5  13   3       41.59       53.73      7.72 o
  -4  13   3      284.79      302.95     10.50 o
  -3  13   3       48.54       56.44      5.58 o
  -2  13   3        0.78        8.73      3.70 o
  -1  13   3      102.85      111.51      6.70 o
   0  13   3       46.57       39.96      4.95 o
   1  13   3       11.44       12.70      3.90 o
   2  13   3       29.61       23.35      4.40 o
   3  13   3       67.85       72.25      8.76 o
   4  13   3       13.47       11.29      4.15 o
   5  13   3        8.10       10.75      4.39 o
   6  13   3       20.74       19.44      9.68 o
  -4  14   3        0.59        5.19      5.40 o
  -3  14   3       10.96        4.48      3.95 o
  -2  14   3        2.79        3.69      3.91 o
  -1  14   3        1.26       -1.80      3.90 o
   0  14   3       46.84       46.85      5.48 o
   1  14   3      168.56      151.71      8.01 o
   2  14   3        3.28        3.28      3.82 o
   3  14   3       69.59       76.05      6.68 o
   4  14   3        0.88        4.23      4.07 o
  -2  15   3       72.05       79.62     14.35 o
  -1  15   3        6.64        2.72      4.17 o
   0  15   3       45.68       55.88      7.58 o
   1  15   3        7.33       12.36      4.30 o
   2  15   3       25.18       30.27      5.23 o
 -10   0   4        5.23        6.97      5.47 o
  -8   0   4       42.92       33.76      5.14 o
  -6   0   4      263.70      311.05     10.20 o
  -4   0   4       66.85       78.25      3.97 o
  -2   0   4     3203.17     3148.68     37.07 o
   0   0   4    18868.60    18051.82    284.42 o
   2   0   4      226.71      236.08      6.13 o
   4   0   4      978.64     1168.01     30.95 o
   6   0   4       37.03       43.93      4.81 o
   8   0   4      155.83      161.23     10.30 o
  10   0   4       68.98       44.63     12.07 o
 -11   1   4       27.35       26.60      5.41 o
 -10   1   4        1.38        6.39      3.39 o
  -9   1   4      317.15      321.84     11.47 o
  -8   1   4        7.08        5.49      2.95 o
  -7   1   4      159.65      152.18      6.07 o
  -6   1   4      103.40      114.10      8.23 o
  -5   1   4      511.09      535.90      9.48 o
  -4   1   4       11.05        2.42      1.17 o
  -3   1   4      521.50      479.30      5.90 o
  -2   1   4      499.56      469.68      5.11 o
  -1   1   4     1204.10     1146.70      9.56 o
   0   1   4      153.45      109.10      1.93 o
   1   1   4      633.28      651.96      8.33 o
   2   1   4      380.50      354.59      4.91 o
   3   1   4     1217.87     1128.37     16.42 o
   4   1   4     4230.02     4231.15     51.34 o
   5   1   4      173.32      180.72      5.12 o
   6   1   4        8.62        9.45      2.21 o
   7   1   4       54.87       48.78      5.45 o
   8   1   4        0.68        0.60      2.69 o
   9   1   4       28.65       15.89     13.61 o
  10   1   4       99.00       99.06     10.57 o
  11   1   4        0.62        2.20      5.99 o
 -11   2   4       24.71       34.22      5.14 o
 -10   2   4       30.30       32.87      4.70 o
  -9   2   4        8.68        9.50      3.73 o
  -8   2   4        0.59       -1.29      2.74 o
  -7   2   4        0.35        4.79      2.55 o
  -6   2   4       37.94       49.54      4.62 o
  -5   2   4      121.36      144.54      5.16 o
  -4   2   4     2738.08     2860.01     30.76 o
  -3   2   4     2243.05     2374.51     28.63 o
  -2   2   4     2098.27     1992.81     22.52 o
  -1   2   4      391.10      384.58      3.91 o
   0   2   4      886.47      897.55      8.23 o
   1   2   4      261.03      332.02      4.20 o
   2   2   4       23.21       34.31      1.24 o
   3   2   4      293.54      242.37      4.83 o
   4   2   4     1810.91     1742.27     21.01 o
   5   2   4     2979.46     2957.30     34.54 o
   6   2   4      655.50      698.47     12.15 o
   7   2   4       68.30       83.42      5.14 o
   8   2   4       12.03        8.08      3.25 o
   9   2   4       49.79       43.62      8.90 o
  10   2   4        4.27        0.36      5.45 o
  11   2   4        0.02       -0.18      6.08 o
 -11   3   4       38.42       61.07      6.03 o
 -10   3   4        1.53        6.35      3.48 o
  -9   3   4       26.73       23.12      4.13 o
  -8   3   4      287.00      276.11      8.87 o
  -7   3   4      129.05      115.07      6.63 o
  -6   3   4      618.44      586.06     11.97 o
  -5   3   4      467.31      453.76      9.60 o
  -4   3   4      829.56      786.91     11.16 o
  -3   3   4     2373.45     2383.89     22.85 o
  -2   3   4       50.01       42.39      1.68 o
  -1   3   4      290.33      314.03      3.95 o
   0   3   4     1394.82     1541.57     12.79 o
   1   3   4       40.29       47.08      1.37 o
   2   3   4     5610.01     5551.05     59.91 o
   3   3   4      971.41      948.59     14.76 o
   4   3   4       68.93       49.51      2.49 o
   5   3   4      381.09      417.45      8.86 o
   6   3   4      919.75      860.87     15.72 o
   7   3   4       24.69       24.20      3.15 o
   8   3   4       78.94       68.83      6.33 o
   9   3   4        6.31       -1.34      4.68 o
  10   3   4        0.58        9.46      6.27 o
  11   3   4        1.13       -3.67      6.14 o
 -11   4   4        2.48        5.19      4.04 o
 -10   4   4       14.52       15.84      4.06 o
  -9   4   4       25.06       18.08      3.90 o
  -8   4   4       73.58       68.84      5.19 o
  -7   4   4       75.88       74.44      4.86 o
  -6   4   4       35.22       25.07      3.21 o
  -5   4   4        1.08        2.08      2.03 o
  -4   4   4      190.32      183.12      5.02 o
  -3   4   4       33.67       42.93      2.17 o
  -2   4   4       11.54       19.09      1.48 o
  -1   4   4     5857.96     5649.16     55.47 o
   0   4   4     2511.29     2504.79     22.15 o
   1   4   4      238.21      275.21      5.70 o
   2   4   4     1217.88     1292.76     17.16 o
   3   4   4      156.52      161.42      3.93 o
   4   4   4      313.73      326.93      6.24 o
   5   4   4      289.23      274.49      7.70 o
   6   4   4       68.20       74.30      3.89 o
   7   4   4      105.57       93.73      5.02 o
   8   4   4        0.50       -0.42      3.00 o
   9   4   4        8.54        3.93      4.43 o
  10   4   4       71.32       71.73      9.88 o
 -11   5   4        0.27        1.22      4.63 o
 -10   5   4       33.17       35.56      5.04 o
  -9   5   4        0.52        2.62      3.44 o
  -8   5   4       54.27       66.26      5.21 o
  -7   5   4       57.46       62.69      7.22 o
  -6   5   4      146.37      149.34      6.03 o
  -5   5   4      187.21      161.48      5.86 o
  -4   5   4      988.54      998.16     13.95 o
  -3   5   4      140.71      119.16      3.66 o
  -2   5   4      233.23      210.25      3.90 o
  -1   5   4     1497.10     1507.97     16.14 o
   0   5   4       40.96       32.48      1.40 o
   1   5   4       62.81       63.58      2.93 o
   2   5   4      747.06      825.94     10.56 o
   3   5   4      268.18      267.02      5.79 o
   4   5   4      130.36      131.67      4.36 o
   5   5   4      184.26      209.18      5.38 o
   6   5   4       53.90       52.38      3.53 o
   7   5   4       68.04       79.11      4.88 o
   8   5   4       30.54       30.15      4.61 o
   9   5   4       20.43       22.11      5.35 o
  10   5   4        2.52        3.08      4.94 o
 -10   6   4        4.50        6.81      4.49 o
  -9   6   4       16.18        8.77      4.65 o
  -8   6   4       91.55       92.54      6.27 o
  -7   6   4       25.26       23.39      3.71 o
  -6   6   4      149.42      146.69      8.20 o
  -5   6   4      504.72      524.23     10.16 o
  -4   6   4       34.87       40.15      3.01 o
  -3   6   4       25.32       22.04      1.91 o
  -2   6   4      291.28      297.82      5.13 o
  -1   6   4     1698.44     1788.43     20.17 o
   0   6   4       23.99       34.14      2.03 o
   1   6   4     1929.54     2099.19     23.44 o
   2   6   4       17.35       22.37      2.00 o
   3   6   4       53.95       58.45      3.00 o
   4   6   4      206.22      193.09      5.46 o
   5   6   4       38.39       32.46      3.02 o
   6   6   4        2.46        6.25      2.41 o
   7   6   4       15.56       25.95      4.30 o
   8   6   4       46.16       48.68      5.85 o
   9   6   4        6.68        5.23      4.67 o
  10   6   4       13.18       14.99      5.83 o
 -10   7   4       37.88       56.75      6.82 o
  -9   7   4        3.81        5.96      3.82 o
  -8   7   4       18.96       21.70      4.32 o
  -7   7   4      234.71      229.83      7.47 o
  -6   7   4       21.10       22.07      3.02 o
  -5   7   4      307.08      306.10      9.40 o
  -4   7   4      879.56      913.49     13.70 o
  -3   7   4     1331.05     1293.31     17.64 o
  -2   7   4      158.68      172.97      4.19 o
  -1   7   4       12.56       14.95      1.80 o
   0   7   4      323.72      358.15      6.24 o
   1   7   4        0.48        5.52      2.02 o
   2   7   4       28.85       35.61      2.35 o
   3   7   4        0.15       -1.48      1.48 o
   4   7   4       81.50       88.73      4.06 o
   5   7   4      120.16      117.61      5.76 o
   6   7   4       10.94        8.31      3.38 o
   7   7   4       89.71       96.86      6.55 o
   8   7   4        0.11        4.54      4.39 o
   9   7   4        0.24       -2.11      4.56 o
  10   7   4       13.75        6.83      5.40 o
 -10   8   4       60.27       58.30      6.99 o
  -9   8   4       57.95       46.10      5.50 o
  -8   8   4       50.77       48.98      4.60 o
  -7   8   4       91.72       82.75      5.10 o
  -6   8   4       98.37       96.17      4.67 o
  -5   8   4       15.85       12.86      2.49 o
  -4   8   4       36.02       42.23      4.00 o
  -3   8   4      251.40      268.81      6.29 o
  -2   8   4      294.82      278.17      5.86 o
  -1   8   4        9.19        6.82      1.75 o
   0   8   4       11.05        4.42      1.70 o
   1   8   4      570.53      573.08      8.92 o
   2   8   4        6.65        6.56      2.10 o
   3   8   4       28.18       32.48      2.80 o
   4   8   4       84.49       78.16      3.85 o
   5   8   4      113.10      124.52      5.76 o
   6   8   4        0.76       -0.68      3.29 o
   7   8   4       23.88       25.15      4.67 o
   8   8   4       10.33        1.37      5.80 o
   9   8   4       58.06       58.49      7.70 o
  -9   9   4       73.67       73.11      7.89 o
  -8   9   4       18.55       23.17      3.93 o
  -7   9   4       27.60       32.74      3.78 o
  -6   9   4        1.92        3.19      2.62 o
  -5   9   4      881.21      854.86     13.94 o
  -4   9   4        1.24        7.37      2.46 o
  -3   9   4       70.79       82.33      4.43 o
  -2   9   4      139.68      130.93      5.09 o
  -1   9   4      145.38      139.66      4.65 o
   0   9   4      116.50      115.23      4.00 o
   1   9   4      131.65      127.73      5.02 o
   2   9   4        5.69        4.20      2.05 o
   3   9   4       86.37       79.72      4.32 o
   4   9   4       47.74       42.98      3.73 o
   5   9   4      356.47      353.49      9.98 o
   6   9   4       10.21       19.25      4.41 o
   7   9   4        8.47       12.58      4.63 o
   8   9   4       63.94       68.31      7.89 o
   9   9   4       88.07       99.06     10.56 o
  -8  10   4       13.10       17.63      4.57 o
  -7  10   4        1.21       -1.17      2.84 o
  -6  10   4       14.85       19.77      3.63 o
  -5  10   4      221.58      224.54      6.86 o
  -4  10   4       58.23       60.85      4.09 o
  -3  10   4      177.38      149.30      5.93 o
  -2  10   4       61.70       58.33      4.10 o
  -1  10   4       88.91       85.57      4.51 o
   0  10   4      309.72      317.97      7.28 o
   1  10   4       49.85       48.91      3.47 o
   2  10   4      274.08      254.06      7.37 o
   3  10   4      195.09      164.99     10.19 o
   4  10   4       59.12       57.29      6.26 o
   5  10   4      114.40      100.94      6.08 o
   6  10   4        0.14        4.79      3.42 o
   7  10   4      262.62      253.74     10.65 o
   8  10   4       11.87       12.07      6.11 o
  -8  11   4       51.93       61.84      6.42 o
  -7  11   4       42.64       50.43      5.99 o
  -6  11   4        0.44        3.66      3.50 o
  -5  11   4      130.41      130.83      6.13 o
  -4  11   4        3.82       -2.91      2.91 o
  -3  11   4        0.30        5.00      2.96 o
  -2  11   4       94.43       98.50      5.26 o
  -1  11   4      198.34      193.09      6.02 o
   0  11   4      126.44      126.25      5.07 o
   1  11   4      159.65      152.46      8.01 o
   2  11   4       42.32       53.04      4.17 o
   3  11   4        5.88       -0.44      3.08 o
   4  11   4        0.19        2.94      3.34 o
   5  11   4       34.86       38.02      4.67 o
   6  11   4       10.40        6.31      4.05 o
   7  11   4        4.78       13.91      4.66 o
  -7  12   4        3.91        2.85      4.30 o
  -6  12   4      191.08      176.47      8.54 o
  -5  12   4       75.51       80.39      6.31 o
  -4  12   4       12.78       17.20      3.98 o
  -3  12   4      130.50      144.60      7.27 o
  -2  12   4       31.98       30.45      4.43 o
  -1  12   4        0.44        1.57      2.75 o
   0  12   4       53.81       61.88      4.95 o
   1  12   4        6.52        7.87      2.95 o
   2  12   4       64.79       58.75      4.61 o
   3  12   4       56.96       61.73      7.79 o
   4  12   4      270.25      260.54      9.48 o
   5  12   4       53.82       67.76      5.83 o
   6  12   4       13.78        7.32      4.49 o
  -6  13   4        1.88        5.90      4.47 o
  -5  13   4        0.11        4.78      3.90 o
  -4  13   4       35.58       36.04      5.12 o
  -3  13   4        2.35        8.83      3.98 o
  -2  13   4       93.84       94.97      6.45 o
  -1  13   4       83.01       78.79      5.99 o
   0  13   4       21.88       22.43      4.32 o
   1  13   4       17.83       17.24      3.98 o
   2  13   4       30.07       31.34      4.74 o
   3  13   4        6.72        4.34      3.62 o
   4  13   4       13.30       17.60      4.39 o
   5  13   4       13.95       19.62      5.12 o
  -4  14   4       15.37       13.71      4.57 o
  -3  14   4        1.25        0.70      3.51 o
  -2  14   4       45.80       47.59      5.57 o
  -1  14   4        9.60        8.56      3.89 o
   0  14   4        1.09       -0.38      3.58 o
   1  14   4       13.63       13.06      4.08 o
   2  14   4        5.42        4.66      4.45 o
   3  14   4       31.66       34.65      5.22 o
   4  14   4       39.01       58.90      6.78 o
  -1  15   4        0.14        4.36      4.05 o
   0  15   4        0.09       -2.72      3.73 o
   1  15   4        0.21        1.76      4.14 o
 -11   0   5        6.39        7.50      6.24 o
  -9   0   5      343.52      337.88     13.21 o
  -7   0   5      165.02      170.63      8.17 o
  -5   0   5      349.67      421.97     10.00 o
  -3   0   5     1865.61     2022.87     27.41 o
  -1   0   5      949.61      890.55     10.44 o
   1   0   5     1632.05     1665.92     34.92 o
   3   0   5     1852.01     1821.92     39.36 o
   5   0   5       88.18       88.68      4.96 o
   7   0   5       92.11       86.48      6.28 o
   9   0   5      258.75      235.16     19.75 o
  11   0   5       79.42       82.96     15.27 o
 -11   1   5        4.20        5.37      4.47 o
 -10   1   5        5.76        6.23      4.26 o
  -9   1   5       15.48       12.79      3.72 o
  -8   1   5      190.13      175.62     11.03 o
  -7   1   5      106.59       97.83      4.70 o
  -6   1   5     1029.85     1000.43     15.62 o
  -5   1   5       49.59       56.56      5.37 o
  -4   1   5      440.13      458.91      6.18 o
  -3   1   5     1817.79     1929.58     18.61 o
  -2   1   5      265.54      288.08      3.78 o
  -1   1   5      248.43      239.47      2.95 o
   0   1   5     1049.87     1030.29     10.51 o
   1   1   5     1821.56     1924.85     21.27 o
   2   1   5       14.83       12.79      1.30 o
   3   1   5      162.44      164.65      4.04 o
   4   1   5      218.06      269.49      5.60 o
   5   1   5       71.12       86.58      3.59 o
   6   1   5      147.59      154.92      5.08 o
   7   1   5       36.90       45.14      4.13 o
   8   1   5       54.05       72.46      7.94 o
   9   1   5      117.22      110.30     26.28 o
  10   1   5        1.62       -4.93      5.29 o
  11   1   5       85.24       96.09     29.87 o
 -11   2   5        7.39       11.10      4.80 o
 -10   2   5       17.45       25.65      4.36 o
  -9   2   5      249.99      269.52      9.33 o
  -8   2   5       11.29        9.68      3.37 o
  -7   2   5      290.37      272.31      8.55 o
  -6   2   5      919.46      933.20     16.45 o
  -5   2   5      232.77      250.01      6.18 o
  -4   2   5     2396.17     2528.69     27.58 o
  -3   2   5     1587.59     1679.54     16.61 o
  -2   2   5      629.31      663.75      7.67 o
  -1   2   5       87.71       79.43      1.98 o
   0   2   5      178.62      153.53      2.36 o
   1   2   5     4491.62     4461.93     51.79 o
   2   2   5        3.40        6.56      0.98 o
   3   2   5       67.64       45.16      2.59 o
   4   2   5      874.44      840.45     12.47 o
   5   2   5     2071.84     2047.31     30.56 o
   6   2   5       46.33       46.37      3.35 o
   7   2   5      184.32      180.54      7.81 o
   8   2   5       80.76       65.89      7.81 o
   9   2   5        8.48        1.27      7.55 o
  10   2   5       17.16        2.60      6.31 o
  11   2   5        5.17       10.48      6.66 o
 -11   3   5       79.67       86.48      9.43 o
 -10   3   5        2.75        7.72      3.94 o
  -9   3   5       35.50       34.35      4.47 o
  -8   3   5       50.61       47.77      5.10 o
  -7   3   5       54.25       53.27      4.27 o
  -6   3   5      252.42      227.28      7.39 o
  -5   3   5      365.65      359.46      7.67 o
  -4   3   5      307.95      321.53      5.79 o
  -3   3   5      192.02      193.77      3.57 o
  -2   3   5      114.61      115.88      2.65 o
  -1   3   5       17.12       13.74      1.09 o
   0   3   5      322.08      284.02      3.28 o
   1   3   5      685.63      717.31      7.87 o
   2   3   5      696.65      764.42      9.06 o
   3   3   5     1215.95     1181.01     15.84 o
   4   3   5      594.20      634.56      9.39 o
   5   3   5      265.88      288.77      6.13 o
   6   3   5       61.53       68.19      3.63 o
   7   3   5        0.69       -0.45      2.51 o
   8   3   5        1.52        0.82      4.39 o
   9   3   5       19.65       13.39      6.12 o
  10   3   5       35.70       25.87      7.57 o
 -11   4   5        4.69        7.78      4.76 o
 -10   4   5       30.35       30.13      4.77 o
  -9   4   5        1.76        2.34      3.21 o
  -8   4   5       16.36       26.29      4.26 o
  -7   4   5      835.62      791.07     15.69 o
  -6   4   5       24.38       14.39      2.82 o
  -5   4   5       35.46       46.42      3.22 o
  -4   4   5       23.98       30.12      2.10 o
  -3   4   5      655.99      679.73      8.70 o
  -2   4   5     2317.05     2366.93     22.74 o
  -1   4   5     1251.40     1272.36     12.99 o
   0   4   5        1.41        0.82      0.77 o
   1   4   5     4920.04     5288.95     50.40 o
   2   4   5      494.39      487.82      7.21 o
   3   4   5       24.52       18.16      2.72 o
   4   4   5        3.03        3.55      1.45 o
   5   4   5     1795.96     1826.03     28.95 o
   6   4   5      103.78      111.75      4.54 o
   7   4   5       21.17       13.61      3.49 o
   8   4   5        0.03       -1.67      4.38 o
   9   4   5       74.27       83.98      9.67 o
  10   4   5       60.07       45.29     11.67 o
 -11   5   5        7.66        9.12      4.91 o
 -10   5   5      128.31      121.21      8.38 o
  -9   5   5        1.57        0.81      3.27 o
  -8   5   5       54.05       54.66      4.99 o
  -7   5   5        0.68       -0.40      2.75 o
  -6   5   5      214.78      208.45      7.72 o
  -5   5   5      242.40      227.26      6.18 o
  -4   5   5     1083.43     1195.90     16.14 o
  -3   5   5      128.28      138.54      3.99 o
  -2   5   5      221.15      251.05      4.10 o
  -1   5   5        0.95        2.16      1.11 o
   0   5   5     1976.15     2083.08     20.03 o
   1   5   5        7.69        6.16      1.48 o
   2   5   5      393.37      448.50      6.44 o
   3   5   5        2.65        0.47      1.38 o
   4   5   5       38.92       51.44      2.79 o
   5   5   5      251.09      291.95      8.83 o
   6   5   5      293.61      299.75      8.10 o
   7   5   5       72.82       77.52      5.61 o
   8   5   5       15.15       14.84      4.65 o
   9   5   5       47.35       56.92     11.53 o
  10   5   5       14.19       24.13      7.59 o
 -10   6   5       15.57       19.36      6.12 o
  -9   6   5        7.24       10.82      3.89 o
  -8   6   5      731.09      722.74     15.95 o
  -7   6   5      143.36      134.37      7.34 o
  -6   6   5        0.24       -1.75      2.08 o
  -5   6   5        0.55        3.94      2.78 o
  -4   6   5       57.44       54.60      3.10 o
  -3   6   5       14.49       14.45      1.94 o
  -2   6   5      435.98      480.68      6.98 o
  -1   6   5      229.12      240.01      4.77 o
   0   6   5     1523.11     1691.26     17.01 o
   1   6   5       51.13       71.42      2.68 o
   2   6   5       18.12       22.05      2.13 o
   3   6   5      595.11      629.41      9.69 o
   4   6   5       11.97        9.80      2.17 o
   5   6   5      118.21      143.43      5.09 o
   6   6   5      209.90      223.93      8.33 o
   7   6   5       68.10       80.07      5.84 o
   8   6   5        1.22        1.50      4.09 o
   9   6   5       25.77       25.70      6.46 o
  10   6   5       26.61       21.57      6.08 o
 -10   7   5       76.40       82.40      7.80 o
  -9   7   5       48.27       55.75      6.45 o
  -8   7   5       87.27       77.40      5.27 o
  -7   7   5        0.39        0.34      2.70 o
  -6   7   5      470.36      478.67     10.41 o
  -5   7   5       72.99       77.64      4.21 o
  -4   7   5      155.43      158.91      5.04 o
  -3   7   5      346.85      344.51      8.67 o
  -2   7   5      164.04      178.75      4.22 o
  -1   7   5       32.12       26.36      2.13 o
   0   7   5      382.95      424.27      6.95 o
   1   7   5       82.61       95.43      3.23 o
   2   7   5       42.37       32.88      2.32 o
   3   7   5        0.01       -1.58      1.58 o
   4   7   5        0.02       -0.13      1.89 o
   5   7   5      130.51      111.52      5.81 o
   6   7   5      178.04      160.95     10.84 o
   7   7   5        0.03       -3.07      3.31 o
   8   7   5        9.41        5.40      4.55 o
   9   7   5        0.23        2.08      4.89 o
 -10   8   5        0.16       -1.33      8.72 o
  -9   8   5       45.14       53.00      6.24 o
  -8   8   5        1.26       -2.20      4.08 o
  -7   8   5       69.66       67.72      4.83 o
  -6   8   5      153.80      162.57      5.86 o
  -5   8   5       22.37       21.68      2.90 o
  -4   8   5        0.50        1.91      2.03 o
  -3   8   5       16.38       17.56      2.26 o
  -2   8   5       68.62       68.73      3.20 o
  -1   8   5       35.99       39.84      2.56 o
   0   8   5        1.82        2.75      1.61 o
   1   8   5      555.69      546.45      8.65 o
   2   8   5      712.77      711.15     12.20 o
   3   8   5       31.88       36.26      2.84 o
   4   8   5      368.83      340.73      8.07 o
   5   8   5       56.30       44.48      4.67 o
   6   8   5        0.55       -2.32      3.08 o
   7   8   5        2.53        4.53      4.16 o
   8   8   5        4.92        3.73      4.62 o
   9   8   5       15.71       17.32      6.05 o
  -9   9   5        1.90        1.93      5.45 o
  -8   9   5       65.67       70.37      5.52 o
  -7   9   5      122.25      126.94      6.29 o
  -6   9   5        3.43       -0.71      2.52 o
  -5   9   5       18.32       23.00      3.09 o
  -4   9   5       11.64       13.62      2.69 o
  -3   9   5      215.43      214.39      6.61 o
  -2   9   5        6.51        8.59      2.20 o
  -1   9   5       30.23       24.62      2.45 o
   0   9   5       24.04       20.76      2.47 o
   1   9   5       39.24       43.39      2.92 o
   2   9   5      669.51      713.71     11.03 o
   3   9   5        3.61        0.78      2.34 o
   4   9   5      203.39      190.41     10.36 o
   5   9   5        3.78       -2.15      3.48 o
   6   9   5      101.80       92.47      5.86 o
   7   9   5       12.14       13.94      5.04 o
   8   9   5        2.17        4.06      4.87 o
  -8  10   5        6.38       12.97      5.18 o
  -7  10   5        0.40       -0.62      3.05 o
  -6  10   5      331.05      334.39      9.25 o
  -5  10   5       82.96       90.86      5.37 o
  -4  10   5        5.93        4.94      2.47 o
  -3  10   5       17.07       16.00      3.54 o
  -2  10   5     1114.76     1101.96     17.94 o
  -1  10   5      290.88      274.02      6.82 o
   0  10   5       38.87       48.92      3.46 o
   1  10   5     1128.21     1152.09     16.77 o
   2  10   5        0.97       -1.76      2.40 o
   3  10   5        0.27       -2.78      2.78 o
   4  10   5      978.61      978.29     27.78 o
   5  10   5       16.97       26.08      4.31 o
   6  10   5        0.09        0.79      3.61 o
   7  10   5       42.92       53.14      6.02 o
   8  10   5        2.17        4.07      5.28 o
  -8  11   5        5.41       14.67      4.73 o
  -7  11   5       65.95       70.63      6.20 o
  -6  11   5       56.99       54.95      5.62 o
  -5  11   5       92.39       89.46      5.45 o
  -4  11   5       62.39       63.97      5.38 o
  -3  11   5       14.46       20.25      3.93 o
  -2  11   5      192.07      208.13      7.87 o
  -1  11   5       17.07       17.77      3.17 o
   0  11   5      136.18      155.79      6.09 o
   1  11   5       56.61       46.33      4.29 o
   2  11   5       61.19       44.58      5.38 o
   3  11   5      333.51      301.40      9.56 o
   4  11   5        0.22       -2.87      2.87 o
   5  11   5       13.67       15.17      3.83 o
   6  11   5       80.19       77.24      8.60 o
   7  11   5        8.68        8.39      4.55 o
  -7  12   5       13.67       21.28      5.12 o
  -6  12   5        3.44       -0.79      3.88 o
  -5  12   5       28.12       21.06      4.47 o
  -4  12   5       41.14       41.05      8.33 o
  -3  12   5      583.98      578.81     14.11 o
  -2  12   5       78.40       77.53      6.28 o
  -1  12   5       63.58       81.78      5.04 o
   0  12   5       12.28        5.96      3.15 o
   1  12   5        5.78        9.43      3.08 o
   2  12   5        0.40       -3.23      3.23 o
   3  12   5       51.50       55.29      5.16 o
   4  12   5       28.29       37.70      7.20 o
   5  12   5        9.66       13.05      4.76 o
   6  12   5        0.72        6.05      4.42 o
  -6  13   5        7.77        8.25      8.64 o
  -5  13   5       73.30       76.98      6.58 o
  -4  13   5      122.41      127.41      7.57 o
  -3  13   5       20.95       10.38      4.06 o
  -2  13   5        0.01       -1.67      3.32 o
  -1  13   5       12.77       12.94      4.15 o
   0  13   5       56.26       49.95      5.22 o
   1  13   5       42.38       49.77      5.17 o
   2  13   5        0.50        0.39      3.42 o
   3  13   5        7.66       14.68      4.14 o
   4  13   5        9.72        3.16      4.16 o
   5  13   5        1.01        1.98      4.44 o
  -4  14   5        0.74        1.57      4.10 o
  -3  14   5       12.32       11.76      4.28 o
  -2  14   5        3.57        1.54      3.75 o
  -1  14   5       42.74       59.14      5.98 o
   0  14   5      102.07      123.52      9.18 o
   1  14   5       59.12       53.46      6.33 o
   2  14   5       21.88       25.97      5.00 o
   3  14   5        0.14        9.28      5.22 o
 -10   0   6      167.66      197.36     26.07 o
  -8   0   6        0.02       -3.38      3.38 o
  -6   0   6       73.74       71.03      5.39 o
  -4   0   6     5428.90     5662.15     84.10 o
  -2   0   6       49.12       41.06      2.45 o
   0   0   6        1.22       -0.91      0.91 o
   2   0   6     2145.99     2088.56     61.46 o
   4   0   6     1080.39     1046.07     24.98 o
   6   0   6      233.89      203.39      8.32 o
   8   0   6      513.12      394.73     23.73 o
  10   0   6      371.69      356.00     25.84 o
 -11   1   6       13.60        9.32      9.43 o
 -10   1   6       17.60       22.41      4.31 o
  -9   1   6       32.19       29.31      4.59 o
  -8   1   6       59.70       42.44      4.44 o
  -7   1   6       71.12       70.05      5.11 o
  -6   1   6      219.66      227.63      6.23 o
  -5   1   6      378.39      393.72      6.85 o
  -4   1   6       32.90       31.16      1.83 o
  -3   1   6     1419.23     1363.02     13.08 o
  -2   1   6     1520.61     1386.56     13.56 o
  -1   1   6     1689.96     1693.48     14.43 o
   0   1   6      285.42      323.58      4.76 o
   1   1   6     1600.98     1654.94     25.08 o
   2   1   6      311.75      293.81      4.73 o
   3   1   6       64.07       53.71      2.30 o
   4   1   6       32.48       41.31      2.68 o
   5   1   6       81.21       86.36      3.52 o
   6   1   6       18.10       13.92      2.34 o
   7   1   6      360.87      356.16     10.70 o
   8   1   6      320.01      316.08     14.96 o
   9   1   6      178.69      166.32     12.20 o
  10   1   6        0.30        1.77      6.32 o
 -11   2   6        5.45       11.10      6.73 o
 -10   2   6      104.45      110.19      6.81 o
  -9   2   6       89.70       95.61      6.11 o
  -8   2   6      120.38      111.30      6.07 o
  -7   2   6      118.77      125.99      5.79 o
  -6   2   6     1046.91     1017.64     17.59 o
  -5   2   6      747.48      710.31     13.50 o
  -4   2   6     2190.65     2185.11     22.75 o
  -3   2   6     1361.68     1418.89     14.38 o
  -2   2   6     1039.29     1047.25     14.15 o
  -1   2   6        4.22        2.44      0.59 o
   0   2   6     1827.88     1872.90     22.66 o
   1   2   6     1229.38     1345.32     17.28 o
   2   2   6     1877.44     2030.42     30.48 o
   3   2   6      138.19      150.20      3.27 o
   4   2   6      391.91      396.45      8.33 o
   5   2   6      325.34      307.80      6.73 o
   6   2   6     1169.19     1114.91     17.05 o
   7   2   6      107.52      127.52      7.72 o
   8   2   6       17.36       17.05     14.00 o
   9   2   6      204.54      218.25     13.42 o
  10   2   6        1.40       -3.12      5.37 o
 -11   3   6       16.41       15.11      6.09 o
 -10   3   6       28.75       21.90      4.98 o
  -9   3   6       62.35       54.89      6.87 o
  -8   3   6      787.94      763.92     16.00 o
  -7   3   6      552.17      550.64     12.34 o
  -6   3   6        7.36        9.02      2.68 o
  -5   3   6      165.08      178.74      5.42 o
  -4   3   6      228.31      218.08      4.41 o
  -3   3   6       25.51       35.68      1.74 o
  -2   3   6       18.72       14.10      1.11 o
  -1   3   6      402.04      394.05      4.29 o
   0   3   6        0.16       -0.79      0.79 o
   1   3   6      136.74      133.26      3.44 o
   2   3   6       12.72       22.44      1.36 o
   3   3   6      159.37      176.70      3.77 o
   4   3   6       50.72       57.16      2.90 o
   5   3   6      189.39      197.50      6.46 o
   6   3   6      575.23      591.06     11.38 o
   7   3   6       12.40       11.47      4.67 o
   8   3   6       16.73        2.98     10.55 o
   9   3   6        2.76        7.46     12.65 o
  10   3   6       36.84       31.14      7.94 o
 -11   4   6      100.36      112.30     10.15 o
 -10   4   6       24.44       27.01      5.45 o
  -9   4   6       70.33       68.65      5.71 o
  -8   4   6      161.86      140.14      7.76 o
  -7   4   6        3.40       14.21      3.28 o
  -6   4   6       34.86       28.45      3.43 o
  -5   4   6        0.05       -1.64      1.64 o
  -4   4   6      139.47      169.11      4.18 o
  -3   4   6       95.04      100.66      2.90 o
  -2   4   6     2302.86     2420.19     24.95 o
  -1   4   6      114.79      134.07      2.72 o
   0   4   6      481.18      494.80      5.58 o
   1   4   6      219.23      249.81      3.91 o
   2   4   6       69.49       64.58      1.96 o
   3   4   6     2157.18     2226.39     26.01 o
   4   4   6      946.02      901.99     13.44 o
   5   4   6       10.44       15.83      1.99 o
   6   4   6      120.94      116.01      4.61 o
   7   4   6       12.51       16.19      4.11 o
   8   4   6      162.44      158.56     11.28 o
   9   4   6        8.92       12.31      8.38 o
  10   4   6        1.90        6.08      5.93 o
 -11   5   6        0.13       -8.01      8.82 o
 -10   5   6        0.19        4.38      4.77 o
  -9   5   6       15.22       10.49      4.48 o
  -8   5   6        6.59        8.06      3.53 o
  -7   5   6        0.18       -2.55      2.55 o
  -6   5   6      203.64      224.21      6.68 o
  -5   5   6      158.00      171.91      5.11 o
  -4   5   6      271.32      297.49      6.37 o
  -3   5   6        3.31        2.07      1.46 o
  -2   5   6       96.62      111.42      2.79 o
  -1   5   6      271.54      259.75      4.83 o
   0   5   6      920.54      910.26      9.40 o
   1   5   6       14.53        6.03      1.18 o
   2   5   6        0.20        1.76      1.18 o
   3   5   6      100.17       93.64      3.49 o
   4   5   6      474.87      475.09      8.15 o
   5   5   6      815.79      759.08     12.53 o
   6   5   6       34.56       36.68      4.04 o
   7   5   6       52.03       42.23      5.24 o
   8   5   6       55.95       46.30      5.96 o
   9   5   6        0.21       -2.11      5.33 o
  10   5   6        0.81        2.91      8.74 o
 -10   6   6      162.16      169.47     15.09 o
  -9   6   6        8.63        7.39      4.18 o
  -8   6   6        4.05       18.07      3.95 o
  -7   6   6      394.96      389.13      9.66 o
  -6   6   6       35.86       38.60      3.54 o
  -5   6   6      125.38      145.53      5.23 o
  -4   6   6      104.91      105.72      4.03 o
  -3   6   6     1749.70     1746.12     19.30 o
  -2   6   6      669.10      662.73     11.26 o
  -1   6   6       75.24       75.48      2.39 o
   0   6   6        1.24       -1.11      1.12 o
   1   6   6      880.26      939.29     11.94 o
   2   6   6      616.77      608.24      9.31 o
   3   6   6      314.09      293.54      5.05 o
   4   6   6      239.17      239.24     12.43 o
   5   6   6      289.98      317.97      8.16 o
   6   6   6        0.68        0.05      2.99 o
   7   6   6       16.77        7.29      4.07 o
   8   6   6       11.88        7.02      6.78 o
   9   6   6        9.32        0.25      4.56 o
 -10   7   6        0.53        1.17      4.97 o
  -9   7   6        9.04       10.69      4.14 o
  -8   7   6       67.55       71.77      5.67 o
  -7   7   6        4.84        0.66      2.82 o
  -6   7   6        3.91        5.04      3.08 o
  -5   7   6       61.87       51.90      3.75 o
  -4   7   6        9.05        2.72      1.71 o
  -3   7   6       33.09       33.54      2.79 o
  -2   7   6       78.96       70.01      3.01 o
  -1   7   6      145.08      157.62      3.66 o
   0   7   6        1.90        1.21      1.46 o
   1   7   6      280.64      256.69      5.21 o
   2   7   6       67.94       71.85      3.12 o
   3   7   6        0.32       -1.67      1.67 o
   4   7   6       96.77      106.80      4.08 o
   5   7   6       28.31       26.36      3.81 o
   6   7   6      125.42      142.45      7.07 o
   7   7   6       47.33       52.22      7.50 o
   8   7   6       10.61        4.07      5.68 o
   9   7   6      108.66      121.82      9.23 o
  -9   8   6      155.64      159.92     12.66 o
  -8   8   6        4.47        2.72      3.48 o
  -7   8   6       16.34       12.27      3.65 o
  -6   8   6      231.51      245.35      7.61 o
  -5   8   6      237.29      223.46      6.01 o
  -4   8   6      258.06      255.30      6.55 o
  -3   8   6      354.52      360.77      7.06 o
  -2   8   6      579.02      601.49      9.40 o
  -1   8   6      385.45      374.83      6.13 o
   0   8   6      162.48      169.91      4.54 o
   1   8   6       70.73       65.75      3.06 o
   2   8   6       55.05       50.84      3.35 o
   3   8   6      294.54      314.64      7.53 o
   4   8   6      189.06      176.77      6.53 o
   5   8   6      204.09      198.40      7.28 o
   6   8   6       99.55       90.44      6.92 o
   7   8   6       86.78       72.81      8.33 o
   8   8   6       23.11       17.51      5.43 o
   9   8   6       10.22       10.37      5.33 o
  -9   9   6        4.01        4.09      4.08 o
  -8   9   6        0.44       -2.94      3.08 o
  -7   9   6      111.32      120.59      6.24 o
  -6   9   6       17.21       11.78      3.03 o
  -5   9   6      194.07      189.96      7.14 o
  -4   9   6        7.34        3.96      2.62 o
  -3   9   6      220.46      228.06      7.89 o
  -2   9   6       16.74       12.34      2.38 o
  -1   9   6      425.14      420.43      7.61 o
   0   9   6       40.42       42.72      2.95 o
   1   9   6      925.14      885.51     12.63 o
   2   9   6       17.87       22.47      3.38 o
   3   9   6      688.55      604.61     12.77 o
   4   9   6        3.38        3.39      2.92 o
   5   9   6      149.15      149.91      6.67 o
   6   9   6       57.92       51.78      5.36 o
   7   9   6        0.53       -4.09      4.09 o
   8   9   6        0.75        6.08      4.95 o
  -8  10   6        2.36        6.96      4.29 o
  -7  10   6       10.48        7.92      3.45 o
  -6  10   6       49.26       46.08      4.49 o
  -5  10   6      321.26      331.91      9.02 o
  -4  10   6       65.21       79.16      7.50 o
  -3  10   6      160.78      151.82      8.82 o
  -2  10   6       15.63       21.36      3.30 o
  -1  10   6      340.34      326.31      8.27 o
   0  10   6      112.89      111.10      5.08 o
   1  10   6       54.10       46.11      3.82 o
   2  10   6        2.00        1.53      2.47 o
   3  10   6       29.32       27.22      3.82 o
   4  10   6      506.74      529.23     12.55 o
   5  10   6        6.15        2.31      3.67 o
   6  10   6        9.89        5.75      4.64 o
   7  10   6       48.62       41.53      5.65 o
  -7  11   6        2.84        3.72      3.94 o
  -6  11   6       15.06       15.06      3.64 o
  -5  11   6        7.69        8.86      3.30 o
  -4  11   6       21.33       18.01      4.03 o
  -3  11   6        1.61        0.37      3.15 o
  -2  11   6        2.78       -1.10      3.00 o
  -1  11   6      142.03      132.82      5.75 o
   0  11   6       11.40        7.79      2.90 o
   1  11   6       43.62       38.06      3.87 o
   2  11   6        6.43        4.52      3.31 o
   3  11   6       37.38       48.09      4.74 o
   4  11   6       51.28       45.75      5.36 o
   5  11   6       38.20       34.72      5.15 o
   6  11   6        0.08       -1.52      3.92 o
   7  11   6        8.33       10.20      4.62 o
  -6  12   6        3.32        4.21      3.94 o
  -5  12   6       37.90       41.67      5.29 o
  -4  12   6       72.70       76.10      6.72 o
  -3  12   6        3.98        8.49      3.75 o
  -2  12   6        1.44        5.82      3.34 o
  -1  12   6       63.02       72.12      4.87 o
   0  12   6       13.68        6.14      3.41 o
   1  12   6       89.75       86.64      5.84 o
   2  12   6        0.13       -1.67      3.10 o
   3  12   6       12.41       11.85      4.28 o
   4  12   6       11.09       19.10      4.53 o
   5  12   6       16.28       13.03      4.51 o
   6  12   6       15.49       12.19      4.67 o
  -5  13   6       57.01       61.71      6.20 o
  -4  13   6       20.60       21.91      4.71 o
  -3  13   6       39.75       36.94      5.91 o
  -2  13   6       13.78        9.50      3.87 o
  -1  13   6        3.30        8.69      3.77 o
   0  13   6        0.60        5.80      3.58 o
   1  13   6        6.28        9.50      3.54 o
   2  13   6        5.18        9.81      4.13 o
   3  13   6        3.36        2.78      3.84 o
   4  13   6       36.84       36.26      5.52 o
  -3  14   6       27.06       39.03      5.93 o
  -2  14   6        4.03       13.19      6.19 o
  -1  14   6       30.08       30.20      5.51 o
   0  14   6        0.18       -3.80      3.80 o
   1  14   6       40.31       44.42      6.03 o
   2  14   6       81.90       96.45      7.61 o
   3  14   6       67.29       63.41      6.86 o
 -11   0   7        6.62       13.17     10.12 o
  -9   0   7       35.67       34.12      5.83 o
  -7   0   7        0.28       -0.60      3.15 o
  -5   0   7      535.33      554.48     12.09 o
  -3   0   7      598.17      662.98     11.15 o
  -1   0   7        5.92       10.39      1.00 o
   1   0   7     1047.80     1082.39     21.00 o
   3   0   7        0.59        2.89      1.45 o
   5   0   7      379.29      396.74     10.81 o
   7   0   7       28.44       24.56      7.88 o
   9   0   7        9.90        0.16      8.01 o
 -11   1   7        0.15       -4.75      4.75 o
 -10   1   7        5.55        2.97      4.85 o
  -9   1   7        0.64       -1.70      3.17 o
  -8   1   7       75.67       70.35      5.12 o
  -7   1   7      165.24      177.01      6.07 o
  -6   1   7       69.96       70.27      3.83 o
  -5   1   7       19.78       21.39      2.10 o
  -4   1   7      444.48      478.12      7.08 o
  -3   1   7       99.39       89.79      2.33 o
  -2   1   7        8.71       14.77      1.24 o
  -1   1   7      703.78      713.70      7.20 o
   0   1   7      515.49      516.52      6.97 o
   1   1   7      153.39      206.68      5.68 o
   2   1   7      243.56      289.16      5.15 o
   3   1   7      113.88      119.36      3.60 o
   4   1   7      134.54      141.13      4.23 o
   5   1   7       80.78       85.79      3.51 o
   6   1   7       39.53       40.17      3.04 o
   7   1   7      124.81      129.52      9.34 o
   8   1   7        0.07       -3.96      3.96 o
   9   1   7       76.62       86.23      9.42 o
  10   1   7       69.50       77.95      9.86 o
 -11   2   7        4.45       -5.66      6.31 o
 -10   2   7       48.56       56.94      7.52 o
  -9   2   7      269.99      267.86      9.36 o
  -8   2   7       69.79       67.12      5.13 o
  -7   2   7        1.40       -0.74      2.65 o
  -6   2   7      456.29      452.04     10.23 o
  -5   2   7       19.40       26.09      2.43 o
  -4   2   7      545.89      564.38      7.31 o
  -3   2   7      297.47      330.24      5.05 o
  -2   2   7     2856.51     2869.99     26.38 o
  -1   2   7       65.99       59.75      1.84 o
   0   2   7      193.71      198.21      3.77 o
   1   2   7        7.36       12.49      2.74 o
   2   2   7      541.27      599.93      9.89 o
   3   2   7     1033.17     1147.21     18.83 o
   4   2   7       90.33       97.81      4.12 o
   5   2   7       76.55       73.74      3.65 o
   6   2   7      309.04      298.84      7.26 o
   7   2   7        0.37        0.62      4.30 o
   8   2   7      149.38      125.29     22.59 o
   9   2   7       90.11      115.01     10.19 o
  10   2   7        5.81        1.82      5.75 o
 -11   3   7       37.18       44.41      7.53 o
 -10   3   7       82.47       84.80     14.44 o
  -9   3   7       17.59       18.08      4.53 o
  -8   3   7       19.72       19.92      3.85 o
  -7   3   7      176.22      187.95      7.31 o
  -6   3   7       57.97       59.65      4.16 o
  -5   3   7      288.86      293.81      6.45 o
  -4   3   7        7.75        2.36      1.31 o
  -3   3   7      136.83      149.60      3.55 o
  -2   3   7        0.41       -0.82      0.82 o
  -1   3   7       66.36       82.05      1.80 o
   0   3   7       73.25       63.39      1.99 o
   1   3   7       19.21       13.27      1.09 o
   2   3   7      507.97      542.40      9.00 o
   3   3   7       17.85       15.08      2.00 o
   4   3   7      527.10      505.27      8.65 o
   5   3   7       21.22       23.80      2.46 o
   6   3   7        0.03       -2.55      2.55 o
   7   3   7        0.92       -3.80      4.20 o
   8   3   7       15.18       17.31      5.70 o
   9   3   7        0.09       -1.08      4.86 o
  10   3   7       26.54       28.12     11.57 o
 -11   4   7        0.04        9.01      5.54 o
 -10   4   7        6.89        4.12      5.12 o
  -9   4   7      270.54      256.47     10.53 o
  -8   4   7        3.96        0.43      3.24 o
  -7   4   7      461.69      458.01     13.41 o
  -6   4   7      582.73      585.87     11.25 o
  -5   4   7      123.27      145.92      4.78 o
  -4   4   7        3.31        9.12      1.59 o
  -3   4   7      133.22      111.14      3.67 o
  -2   4   7        5.53       21.23      1.25 o
  -1   4   7      585.22      612.48      6.49 o
   0   4   7      987.95      945.99     10.53 o
   1   4   7      439.90      473.28      7.47 o
   2   4   7        0.58        1.41      0.98 o
   3   4   7      360.53      383.80      6.24 o
   4   4   7      352.11      329.06      7.85 o
   5   4   7     1776.65     1786.87     24.54 o
   6   4   7        0.07       -2.81      2.81 o
   7   4   7       50.59       36.45      6.72 o
   8   4   7        0.95        8.57      5.17 o
   9   4   7       44.00       43.55     12.50 o
  10   4   7        0.35        0.08      5.93 o
 -10   5   7      132.66      137.36     10.36 o
  -9   5   7        0.49       -3.82      3.82 o
  -8   5   7       14.49       14.63      4.32 o
  -7   5   7      136.03      117.64      5.56 o
  -6   5   7        0.46        1.96      2.31 o
  -5   5   7       84.56       71.70      3.61 o
  -4   5   7       14.86       20.01      2.09 o
  -3   5   7      273.21      261.42      4.93 o
  -2   5   7      302.20      311.93      4.67 o
  -1   5   7        3.04        1.49      1.00 o
   0   5   7      214.57      244.31      3.84 o
   1   5   7       32.52       35.94      2.18 o
   2   5   7      122.90      166.18      3.27 o
   3   5   7       40.77       44.24      2.33 o
   4   5   7      180.78      183.62      5.13 o
   5   5   7        2.53        3.09      2.31 o
   6   5   7      332.24      338.84     11.34 o
   7   5   7      279.90      245.96     14.19 o
   8   5   7        0.34       -2.68      4.48 o
   9   5   7        1.17       -1.40      5.25 o
 -10   6   7        7.72       20.97      6.25 o
  -9   6   7       24.71       17.90      4.45 o
  -8   6   7      288.77      285.71      9.73 o
  -7   6   7      106.67      112.53      6.11 o
  -6   6   7      409.44      386.51      9.13 o
  -5   6   7       41.04       38.57      3.06 o
  -4   6   7       82.39       82.60      4.38 o
  -3   6   7       75.05       76.77      3.76 o
  -2   6   7       16.85       18.21      1.71 o
  -1   6   7      328.72      353.82      5.56 o
   0   6   7      982.20     1021.17     11.97 o
   1   6   7      370.96      383.07      5.89 o
   2   6   7      263.08      271.59      4.58 o
   3   6   7      204.68      194.75      4.25 o
   4   6   7      314.24      300.52      6.97 o
   5   6   7       48.90       48.80      4.28 o
   6   6   7       58.58       55.08      5.63 o
   7   6   7        8.31       14.32      4.48 o
   8   6   7       12.56       -0.26      6.09 o
   9   6   7        1.17        8.61      5.94 o
 -10   7   7       20.70       33.37      9.29 o
  -9   7   7       14.71       13.21      4.30 o
  -8   7   7       85.67       94.34      6.47 o
  -7   7   7        0.04       -1.11      2.94 o
  -6   7   7      133.78      135.72      9.91 o
  -5   7   7       10.94        8.21      3.14 o
  -4   7   7        2.14        3.85      1.80 o
  -3   7   7       41.69       47.19      2.82 o
  -2   7   7      276.74      284.39      5.75 o
  -1   7   7      461.47      445.72      6.65 o
   0   7   7        0.38       -1.31      1.31 o
   1   7   7       65.92       75.13      3.05 o
   2   7   7       58.08       52.55      2.99 o
   3   7   7      363.05      381.16     15.17 o
   4   7   7       70.04       66.63      3.28 o
   5   7   7        0.73       -2.48      2.82 o
   6   7   7      468.13      477.56     14.65 o
   7   7   7       61.91       72.23      6.71 o
   8   7   7       70.85       83.21      7.66 o
   9   7   7        0.54        2.75      7.25 o
  -9   8   7        0.29        3.54      5.24 o
  -8   8   7        0.08       -1.40      3.41 o
  -7   8   7      139.64      137.15      7.02 o
  -6   8   7       31.61       36.57      4.24 o
  -5   8   7      309.83      301.25      9.68 o
  -4   8   7      194.16      192.84      5.76 o
  -3   8   7       79.94       88.98      3.77 o
  -2   8   7        3.27        2.72      1.86 o
  -1   8   7       15.44       17.31      1.81 o
   0   8   7      213.10      202.00      4.90 o
   1   8   7        1.09       -1.39      1.63 o
   2   8   7       15.11       17.44      2.25 o
   3   8   7      231.68      257.37      8.36 o
   4   8   7      653.26      633.81     13.00 o
   5   8   7      345.37      336.29     10.36 o
   6   8   7      166.10      177.13      9.14 o
   7   8   7       33.68       31.32      5.52 o
   8   8   7       87.84       83.20      7.76 o
  -9   9   7        0.18       -0.87      5.30 o
  -8   9   7        7.83        9.13      3.72 o
  -7   9   7        1.38       -0.60      3.05 o
  -6   9   7       25.75       28.77      3.58 o
  -5   9   7        0.55       -1.70      2.68 o
  -4   9   7       22.49       15.23      3.12 o
  -3   9   7       40.33       38.74      4.10 o
  -2   9   7      420.81      422.02      9.35 o
  -1   9   7      267.57      243.53      6.85 o
   0   9   7       36.85       49.29      3.58 o
   1   9   7        6.35       11.05      2.68 o
   2   9   7      130.94      136.52      5.85 o
   3   9   7        2.14        2.27      2.78 o
   4   9   7        8.59       13.74      3.31 o
   5   9   7        0.93        2.08      3.41 o
   6   9   7      139.94      127.21      7.15 o
   7   9   7        0.90        2.56      4.55 o
   8   9   7        5.73       -4.47      4.47 o
  -8  10   7       26.11       31.80      5.03 o
  -7  10   7       17.93       19.44      3.90 o
  -6  10   7        2.07        5.66      3.15 o
  -5  10   7       49.30       61.60      5.67 o
  -4  10   7      250.97      258.67      8.87 o
  -3  10   7        0.67        0.76      2.84 o
  -2  10   7      895.58      831.46     12.96 o
  -1  10   7      379.69      365.55      8.85 o
   0  10   7       59.80       60.27      6.00 o
   1  10   7        0.52       -2.40      2.70 o
   2  10   7      459.44      440.47     10.87 o
   3  10   7      193.27      188.28     11.05 o
   4  10   7       62.03       49.93      5.00 o
   5  10   7       27.94       30.88      4.78 o
   6  10   7        1.03        1.99      3.77 o
   7  10   7        0.46       -1.95      3.95 o
  -7  11   7       29.12       32.25      5.96 o
  -6  11   7        0.21       -2.97      2.97 o
  -5  11   7       21.63       20.89      3.86 o
  -4  11   7       41.49       33.01      4.53 o
  -3  11   7       32.65       36.79      4.41 o
  -2  11   7       30.05       24.62      3.72 o
  -1  11   7       37.69       34.47      4.16 o
   0  11   7       51.28       46.81      4.55 o
   1  11   7      510.10      507.10     12.15 o
   2  11   7        0.65       -2.18      2.92 o
   3  11   7       14.78       12.14      3.92 o
   4  11   7        9.46       13.85      4.20 o
   5  11   7        0.00       -1.26      3.57 o
   6  11   7        4.56        5.16      4.31 o
  -6  12   7        0.50        2.63      4.37 o
  -5  12   7       33.65       41.72      5.74 o
  -4  12   7        9.05        9.29      4.01 o
  -3  12   7       59.47       56.94      5.44 o
  -2  12   7      147.24      145.36      7.19 o
  -1  12   7      120.18      100.87      6.21 o
   0  12   7       48.70       57.52      5.17 o
   1  12   7        2.38       -2.17      3.17 o
   2  12   7        0.00       -4.19      4.19 o
   3  12   7        0.93       -3.28      3.84 o
   4  12   7       29.85       29.39      4.88 o
   5  12   7        1.97       -1.16      3.97 o
  -5  13   7       15.39       20.57      5.41 o
  -4  13   7        1.25       -0.81      5.76 o
  -3  13   7       16.92       20.89      4.95 o
  -2  13   7        0.11        3.87      4.80 o
  -1  13   7        0.22        2.80      4.17 o
   0  13   7       45.59       40.10      5.38 o
   1  13   7        7.60        7.21      3.99 o
   2  13   7       32.96       40.77      5.46 o
   3  13   7        3.12        4.87      4.05 o
   4  13   7        0.03       -1.24      4.02 o
  -3  14   7       18.16       12.81      5.45 o
  -2  14   7        9.11       12.06      5.95 o
  -1  14   7       19.28        7.95      4.66 o
   0  14   7       48.70       56.73      6.24 o
   1  14   7        1.99        2.00      4.28 o
   2  14   7       56.17       76.00      7.05 o
 -10   0   8       82.66       51.71     13.12 o
  -8   0   8      212.50      233.23     10.55 o
  -6   0   8        2.30       -1.03      2.43 o
  -4   0   8       78.13       71.65      3.08 o
  -2   0   8      407.26      473.28     12.33 o
   0   0   8      377.63      415.22     10.60 o
   2   0   8      337.31      281.90      8.21 o
   4   0   8     1803.20     1829.72     33.16 o
   6   0   8       50.48       44.37      8.43 o
   8   0   8      389.40      337.24     22.04 o
  10   0   8      112.97       95.40     15.01 o
 -11   1   8       18.45       16.80      6.03 o
 -10   1   8       27.35       27.01      6.33 o
  -9   1   8        0.80       -0.82      3.95 o
  -8   1   8      364.40      334.83      8.88 o
  -7   1   8        0.02        3.61      2.38 o
  -6   1   8       34.68       33.97      2.90 o
  -5   1   8      105.76      106.37      3.30 o
  -4   1   8        7.51        5.90      1.22 o
  -3   1   8        1.78        1.58      0.85 o
  -2   1   8       10.38       11.29      1.06 o
  -1   1   8      302.70      318.83      4.59 o
   0   1   8       65.95       68.13      2.27 o
   1   1   8      221.04      207.85      4.52 o
   2   1   8       84.83       98.12      2.97 o
   3   1   8        1.39        0.06      1.28 o
   4   1   8      374.20      382.02      8.51 o
   5   1   8      752.47      729.80     12.58 o
   6   1   8       34.01       21.79      5.80 o
   7   1   8      634.01      651.04     21.69 o
   8   1   8      136.41      136.81     10.41 o
   9   1   8        1.94       -4.76      6.25 o
  10   1   8      114.21      127.83     11.73 o
 -11   2   8        0.53        7.20      5.45 o
 -10   2   8       46.37       47.47      7.55 o
  -9   2   8        3.77        1.43      4.33 o
  -8   2   8       13.63        7.81      3.36 o
  -7   2   8       10.27        9.54      2.86 o
  -6   2   8      555.54      555.88     10.74 o
  -5   2   8      177.23      178.77      4.38 o
  -4   2   8      299.49      310.55      6.05 o
  -3   2   8      449.27      514.08      6.66 o
  -2   2   8      493.83      515.16      7.02 o
  -1   2   8      185.57      212.86      3.38 o
   0   2   8      724.69      736.39     10.26 o
   1   2   8       95.03       92.27      3.87 o
   2   2   8      254.16      273.36      4.57 o
   3   2   8      290.23      300.14     10.28 o
   4   2   8     2290.45     2218.67     34.68 o
   5   2   8       40.53       37.80      4.70 o
   6   2   8       27.69       26.13      5.59 o
   7   2   8      175.45      164.67     24.62 o
   8   2   8       67.00       61.16      7.97 o
   9   2   8      121.95      135.52     40.29 o
  10   2   8       21.26        6.09      5.70 o
 -11   3   8        0.43        3.18      5.58 o
 -10   3   8      153.20      147.85     18.58 o
  -9   3   8       12.01        6.24      4.81 o
  -8   3   8       16.60       21.51      4.52 o
  -7   3   8       59.69       54.96      5.20 o
  -6   3   8       32.80       35.17      3.10 o
  -5   3   8      546.11      555.90      8.34 o
  -4   3   8      620.07      619.17     13.22 o
  -3   3   8       16.39       13.12      1.25 o
  -2   3   8       36.04       31.50      1.39 o
  -1   3   8      496.94      475.29      5.94 o
   0   3   8      409.30      468.48      6.34 o
   1   3   8      634.18      632.29      8.37 o
   2   3   8      198.14      192.11      4.16 o
   3   3   8      151.86      147.97      6.69 o
   4   3   8        0.11       -2.61      2.65 o
   5   3   8        9.36        8.48      2.05 o
   6   3   8      559.99      507.13     17.77 o
   7   3   8       33.98       25.62      6.17 o
   8   3   8       29.75       31.90      6.67 o
   9   3   8        7.34       14.96      5.90 o
  10   3   8        3.72       -2.16      5.64 o
 -10   4   8        0.82        3.06      5.20 o
  -9   4   8        0.72        4.74      5.33 o
  -8   4   8        6.58        5.30      3.69 o
  -7   4   8      115.68      126.78      5.63 o
  -6   4   8      268.14      260.91      7.21 o
  -5   4   8      216.50      213.71      5.71 o
  -4   4   8        9.17        4.50      1.54 o
  -3   4   8      104.26      122.11      3.24 o
  -2   4   8     1318.40     1376.68     12.33 o
  -1   4   8      153.78      192.98      3.03 o
   0   4   8       74.92       96.15      3.02 o
   1   4   8      226.84      226.89      4.24 o
   2   4   8       11.12        5.25      1.35 o
   3   4   8       19.73       15.42      1.95 o
   4   4   8       71.85       88.42      4.14 o
   5   4   8      552.31      523.38     14.11 o
   6   4   8      206.48      195.71     11.35 o
   7   4   8        0.33       -0.16      4.68 o
   8   4   8      135.05      129.46     10.71 o
   9   4   8       90.07      116.40     10.68 o
 -10   5   8        0.00        4.43      5.46 o
  -9   5   8       16.45       10.40      4.40 o
  -8   5   8       41.55       34.11      4.64 o
  -7   5   8       15.55       10.08      3.28 o
  -6   5   8       46.62       41.53      3.60 o
  -5   5   8       90.41       94.28      4.08 o
  -4   5   8        1.06        1.60      1.57 o
  -3   5   8      133.37      123.08      3.19 o
  -2   5   8      514.39      511.07      5.67 o
  -1   5   8      989.94     1038.36     10.64 o
   0   5   8      108.12      107.45      2.89 o
   1   5   8       12.18       20.54      1.98 o
   2   5   8       72.94       69.98      2.40 o
   3   5   8      143.09      117.42      3.24 o
   4   5   8       58.96       44.32      2.87 o
   5   5   8      102.00       86.74      7.46 o
   6   5   8       76.80       82.34      8.80 o
   7   5   8      209.57      182.95     27.88 o
   8   5   8        3.69        7.40      6.21 o
   9   5   8       20.19       24.73      6.90 o
 -10   6   8       41.35       39.23      7.13 o
  -9   6   8        5.42        4.13      4.84 o
  -8   6   8       28.08       29.29      4.60 o
  -7   6   8      207.32      194.40      7.81 o
  -6   6   8        0.02        7.06      2.96 o
  -5   6   8      742.14      718.59     12.91 o
  -4   6   8       14.77       20.23      2.90 o
  -3   6   8      952.07      967.56     11.38 o
  -2   6   8        7.57        4.01      1.20 o
  -1   6   8       34.04       38.78      1.89 o
   0   6   8       43.15       44.44      2.26 o
   1   6   8       86.19       86.93      5.06 o
   2   6   8        9.71        8.46      1.41 o
   3   6   8       10.17        9.89      1.78 o
   4   6   8        0.83        0.00      1.70 o
   5   6   8      623.48      595.14     15.28 o
   6   6   8      132.08      128.21      7.32 o
   7   6   8       47.97       49.17     10.54 o
   8   6   8       33.58       39.48      8.16 o
   9   6   8       33.44       34.00      8.07 o
  -9   7   8        2.88       -1.38      4.96 o
  -8   7   8       38.32       37.94      5.51 o
  -7   7   8       50.90       53.60      5.01 o
  -6   7   8        1.75       -0.36      2.86 o
  -5   7   8       75.41       66.94      5.23 o
  -4   7   8      138.34      160.72      5.03 o
  -3   7   8        0.77       -1.68      1.68 o
  -2   7   8       14.10       12.48      1.80 o
  -1   7   8     1343.50     1399.00     16.60 o
   0   7   8      125.82      125.53      4.11 o
   1   7   8      248.26      235.62      4.72 o
   2   7   8      239.67      231.84      5.29 o
   3   7   8      161.34      161.66      4.54 o
   4   7   8       30.99       31.49      4.44 o
   5   7   8      301.96      280.81     10.33 o
   6   7   8      143.23      131.62      7.68 o
   7   7   8       49.74       47.37      5.93 o
   8   7   8       12.47       16.64     10.96 o
  -9   8   8       11.73       10.25      5.54 o
  -8   8   8        0.15       -3.77      3.83 o
  -7   8   8        0.00        1.87      3.23 o
  -6   8   8      449.78      458.95     11.01 o
  -5   8   8       89.42       96.55      4.73 o
  -4   8   8       55.35       49.08      3.87 o
  -3   8   8      391.52      393.63     11.23 o
  -2   8   8      247.27      225.84      5.37 o
  -1   8   8      522.72      566.95     10.68 o
   0   8   8      530.93      525.90     10.89 o
   1   8   8      212.43      223.39      6.21 o
   2   8   8      171.38      150.33      5.60 o
   3   8   8      614.72      613.78     12.35 o
   4   8   8       32.79       30.50      3.94 o
   5   8   8        0.13       -0.31      3.16 o
   6   8   8        0.84       -0.05      3.40 o
   7   8   8        0.45       -3.35      4.19 o
   8   8   8       17.85        4.86      4.82 o
  -8   9   8        4.47        6.51      3.89 o
  -7   9   8       98.74       96.65      6.44 o
  -6   9   8        0.42       -0.71      2.62 o
  -5   9   8       21.20       17.40      3.41 o
  -4   9   8      253.60      259.09      8.14 o
  -3   9   8      412.29      393.02     10.10 o
  -2   9   8        0.92       -0.74      1.92 o
  -1   9   8       65.94       53.50      3.45 o
   0   9   8       47.70       45.06      3.50 o
   1   9   8     1159.51     1130.35     19.26 o
   2   9   8        1.38       -0.47      2.60 o
   3   9   8       87.97       73.50      6.35 o
   4   9   8       26.10       24.20      4.09 o
   5   9   8        1.90       -1.42      3.97 o
   6   9   8      140.80      140.40     10.82 o
   7   9   8        7.28        7.84      4.28 o
  -8  10   8       14.81       11.89      4.48 o
  -7  10   8        0.03        3.11      3.60 o
  -6  10   8        5.74        4.45      3.35 o
  -5  10   8        3.87        0.77      2.81 o
  -4  10   8        3.17        3.39      3.23 o
  -3  10   8       21.11       22.41      3.93 o
  -2  10   8      129.41      120.03      4.94 o
  -1  10   8      257.82      240.83      8.03 o
   0  10   8      220.08      209.86      7.38 o
   1  10   8       29.70       24.91      4.98 o
   2  10   8       78.90       73.73      5.33 o
   3  10   8        0.27        2.45      3.25 o
   4  10   8      182.67      198.00      8.33 o
   5  10   8       22.35       15.36      4.21 o
   6  10   8       34.37       27.58      5.80 o
   7  10   8        9.49       16.30      4.76 o
  -7  11   8        0.01        0.56      4.29 o
  -6  11   8        1.95        4.57      3.58 o
  -5  11   8       32.51       27.65      4.92 o
  -4  11   8        0.01        1.03      3.60 o
  -3  11   8        0.43        2.52      3.22 o
  -2  11   8      185.95      173.42      7.38 o
  -1  11   8       26.07       36.28      4.30 o
   0  11   8        4.51        8.55      4.15 o
   1  11   8       16.66       17.45      3.98 o
   2  11   8        1.10       -0.54      3.29 o
   3  11   8       41.87       51.65      5.17 o
   4  11   8       11.99       14.99      4.30 o
   5  11   8       78.69       81.69      6.54 o
   6  11   8        0.27        8.95      4.27 o
  -6  12   8       20.82       14.47      5.05 o
  -5  12   8       10.08        6.67      4.34 o
  -4  12   8       30.29       15.59      6.36 o
  -3  12   8       39.03       45.47      5.54 o
  -2  12   8        0.55        1.04      3.58 o
  -1  12   8       39.16       35.46      5.18 o
   0  12   8        1.41        2.73      3.56 o
   1  12   8       19.87       23.01      4.95 o
   2  12   8       13.06       15.32      4.28 o
   3  12   8       40.26       35.80      5.00 o
   4  12   8       54.37       67.31      6.27 o
   5  12   8        0.44        3.49      4.02 o
  -4  13   8       28.00       35.62      5.79 o
  -3  13   8        3.68        0.60      3.92 o
  -2  13   8        3.26        8.83      4.22 o
  -1  13   8       14.49       11.57      4.23 o
   0  13   8        3.90        3.18      4.15 o
   1  13   8       50.77       59.16      6.09 o
   2  13   8        0.77        7.80      4.23 o
   3  13   8       10.06        8.51      4.44 o
  -1  14   8        6.98        3.22      4.43 o
   0  14   8        0.34        7.77      4.52 o
 -11   0   9        1.55        2.47      9.58 o
  -9   0   9       68.83       48.17      8.18 o
  -7   0   9        4.03       -3.12      3.12 o
  -5   0   9        0.32        1.10      1.75 o
  -3   0   9     1242.65     1216.22     17.64 o
  -1   0   9     1261.01     1270.36     22.16 o
   1   0   9     1458.67     1567.30     33.44 o
   3   0   9      110.78      122.68      6.16 o
   5   0   9        0.02       -2.67      3.11 o
   7   0   9      206.84      191.88     16.89 o
   9   0   9       36.49       41.22     10.62 o
 -11   1   9        0.09        5.54      5.55 o
 -10   1   9        1.32       -4.10      4.10 o
  -9   1   9        3.62        0.84      4.47 o
  -8   1   9        0.55       14.28      4.54 o
  -7   1   9       99.71      101.52      4.85 o
  -6   1   9      129.56      119.08      4.19 o
  -5   1   9        9.55       12.42      1.65 o
  -4   1   9      189.95      188.65      3.53 o
  -3   1   9       93.86       80.44      2.16 o
  -2   1   9      133.69      130.78      2.46 o
  -1   1   9     2875.77     3048.67     28.14 o
   0   1   9       38.02       36.79      2.64 o
   1   1   9        4.82        8.86      1.45 o
   2   1   9        6.47        5.03      1.12 o
   3   1   9        2.76        6.06      1.82 o
   4   1   9      206.50      200.58      7.17 o
   5   1   9       45.12       57.52      4.75 o
   6   1   9      605.49      591.96     19.17 o
   7   1   9      133.32      139.85     13.31 o
   8   1   9       60.33       70.47      8.36 o
   9   1   9       28.50       34.47      7.37 o
 -10   2   9        0.02        5.16      4.92 o
  -9   2   9        0.70       -4.04      4.04 o
  -8   2   9       15.03       10.94      4.52 o
  -7   2   9       21.57       19.76      5.10 o
  -6   2   9      246.02      245.45      6.39 o
  -5   2   9       62.88       58.57      3.68 o
  -4   2   9      122.15      128.57      2.97 o
  -3   2   9      540.83      562.50      7.03 o
  -2   2   9      657.85      732.28      8.16 o
  -1   2   9        3.05        0.96      0.89 o
   0   2   9       31.24       37.98      2.33 o
   1   2   9      620.11      676.86     11.08 o
   2   2   9        0.74       -0.74      0.94 o
   3   2   9       39.01       42.05      2.61 o
   4   2   9      216.44      195.76      6.11 o
   5   2   9        0.30        1.37      2.56 o
   6   2   9      382.76      387.59     15.25 o
   7   2   9      133.97      134.00      9.89 o
   8   2   9        3.12       17.03      5.65 o
   9   2   9        4.75        6.51     12.00 o
 -10   3   9        4.26       10.33      5.27 o
  -9   3   9        0.19        2.11      4.76 o
  -8   3   9      155.93      145.10      8.98 o
  -7   3   9      104.53      106.23      6.12 o
  -6   3   9       21.77       25.60      3.02 o
  -5   3   9      105.36      106.44      3.84 o
  -4   3   9       45.56       53.89      2.31 o
  -3   3   9       17.16       13.94      1.37 o
  -2   3   9        6.44        8.44      1.20 o
  -1   3   9      247.65      236.92      3.84 o
   0   3   9     1504.57     1486.50     19.38 o
   1   3   9      646.99      683.20      9.23 o
   2   3   9        0.18        1.99      1.17 o
   3   3   9      199.48      202.00      5.15 o
   4   3   9      209.22      218.05      9.86 o
   5   3   9        0.09       -2.80      2.84 o
   6   3   9       92.36       88.73     10.69 o
   7   3   9       36.34       47.95     14.13 o
   8   3   9       25.84       28.29      6.69 o
   9   3   9        0.02        1.68      5.55 o
 -10   4   9       28.57       24.99      7.73 o
  -9   4   9       89.93       90.99      8.27 o
  -8   4   9       90.10       91.37      6.70 o
  -7   4   9        5.13        7.65      3.22 o
  -6   4   9        4.44        6.63      2.79 o
  -5   4   9      436.31      425.20      7.63 o
  -4   4   9      437.61      413.57      6.73 o
  -3   4   9      129.27      128.99      3.01 o
  -2   4   9      205.44      211.00      3.72 o
  -1   4   9      346.32      377.49      5.65 o
   0   4   9        4.74        8.76      1.86 o
   1   4   9      114.70      135.17      3.88 o
   2   4   9       38.76       34.91      1.95 o
   3   4   9       99.22      106.03      3.78 o
   4   4   9       19.16       17.83      2.90 o
   5   4   9      463.41      429.66     12.66 o
   6   4   9      141.18      126.32      9.15 o
   7   4   9       22.58       21.46      6.00 o
   8   4   9       21.36       35.60     10.79 o
   9   4   9        0.96        5.19      6.03 o
 -10   5   9        0.00        5.55      5.15 o
  -9   5   9        4.41        5.02      4.89 o
  -8   5   9       10.61        8.61      3.97 o
  -7   5   9      249.12      231.40      8.42 o
  -6   5   9        1.73       -1.21      2.72 o
  -5   5   9       80.00       87.51      3.90 o
  -4   5   9        1.58       -1.34      1.57 o
  -3   5   9      132.33      124.44      3.25 o
  -2   5   9      151.70      155.06      3.35 o
  -1   5   9      138.50      149.29      2.82 o
   0   5   9      207.73      186.74      4.51 o
   1   5   9       65.43       71.08      3.21 o
   2   5   9        1.07        1.16      1.39 o
   3   5   9       58.98       61.10      3.26 o
   4   5   9       19.72       17.42      2.89 o
   5   5   9       15.23        9.54      4.59 o
   6   5   9       44.74       24.04      5.94 o
   7   5   9        9.52       11.93      5.49 o
   8   5   9        1.89        8.72      5.78 o
   9   5   9        4.70       12.60      6.56 o
 -10   6   9        1.72       20.79     10.43 o
  -9   6   9        5.66        4.93      5.15 o
  -8   6   9        5.49        1.66      4.80 o
  -7   6   9       16.04       12.72      4.16 o
  -6   6   9      243.78      231.07      8.10 o
  -5   6   9        1.20       10.20      2.92 o
  -4   6   9      392.90      388.75      7.20 o
  -3   6   9      427.60      410.62      6.05 o
  -2   6   9      131.73      124.53      2.93 o
  -1   6   9        0.72        0.06      1.01 o
   0   6   9       98.49      100.71      3.77 o
   1   6   9      338.53      335.83      6.93 o
   2   6   9        4.33        3.78      1.57 o
   3   6   9      164.13      143.09      3.87 o
   4   6   9      218.88      218.87      5.92 o
   5   6   9      108.17      112.92      8.86 o
   6   6   9      407.06      421.47     17.40 o
   7   6   9        2.14       -1.62      5.07 o
   8   6   9      100.91       77.24     14.44 o
  -9   7   9        0.09        7.67      5.04 o
  -8   7   9       10.49       19.88      4.82 o
  -7   7   9      213.39      214.60     11.37 o
  -6   7   9       12.08       12.22      3.53 o
  -5   7   9      107.29      102.37      4.68 o
  -4   7   9      119.86      113.42      4.63 o
  -3   7   9       23.84       21.93      2.22 o
  -2   7   9       11.03        8.29      2.15 o
  -1   7   9       91.53       87.23      3.08 o
   0   7   9      174.53      171.79      4.38 o
   1   7   9       40.09       42.36      2.51 o
   2   7   9       17.52       12.07      2.09 o
   3   7   9       75.11       92.13      4.82 o
   4   7   9       98.28       98.43      5.12 o
   5   7   9       22.40       21.42      3.74 o
   6   7   9      168.64      180.32      8.70 o
   7   7   9      101.56      103.45     10.17 o
   8   7   9        7.08        8.67      6.79 o
  -9   8   9        0.02        0.37      5.53 o
  -8   8   9       35.05       35.15      8.40 o
  -7   8   9        2.23        2.12      3.74 o
  -6   8   9       13.16       16.57      3.35 o
  -5   8   9       25.52       22.65      3.29 o
  -4   8   9      114.30      116.71      5.24 o
  -3   8   9      530.02      527.02      9.55 o
  -2   8   9      427.00      386.31      8.11 o
  -1   8   9        0.70       -0.35      1.86 o
   0   8   9       10.11        4.76      2.17 o
   1   8   9       85.12       70.03      6.71 o
   2   8   9      194.27      172.07      7.29 o
   3   8   9       68.05       67.42      8.02 o
   4   8   9       24.34       30.56      3.91 o
   5   8   9       62.98       57.34      6.32 o
   6   8   9      163.47      168.68      7.74 o
   7   8   9       22.26       25.37      5.48 o
  -8   9   9       11.19       12.89      5.09 o
  -7   9   9       30.05       27.34      4.14 o
  -6   9   9        1.53        2.19      2.94 o
  -5   9   9       15.05       11.92      4.70 o
  -4   9   9        6.81        9.15      2.91 o
  -3   9   9        0.68        3.69      2.51 o
  -2   9   9       38.10       42.31      3.44 o
  -1   9   9        3.33        2.43      2.69 o
   0   9   9       59.72       58.16      4.18 o
   1   9   9       55.03       57.45      4.38 o
   2   9   9       16.85       29.22      3.70 o
   3   9   9       30.64       13.26      3.42 o
   4   9   9      325.91      312.31      9.77 o
   5   9   9       28.17       19.69      4.28 o
   6   9   9        1.77        7.67      3.92 o
   7   9   9        7.23        8.19      4.22 o
  -7  10   9       18.55       19.92      4.49 o
  -6  10   9        4.95        9.84      3.56 o
  -5  10   9       19.40       15.94      3.80 o
  -4  10   9        0.01       -2.17      3.22 o
  -3  10   9        2.93        2.24      3.23 o
  -2  10   9       87.04       73.21      5.53 o
  -1  10   9      106.83      115.54      6.27 o
   0  10   9        9.64        7.99      3.43 o
   1  10   9      178.33      178.83      7.37 o
   2  10   9      170.05      131.75      6.61 o
   3  10   9        0.00        1.95      3.24 o
   4  10   9        0.02       -0.66      5.21 o
   5  10   9       17.59       19.85      4.67 o
   6  10   9        0.45        0.03      3.90 o
  -6  11   9       16.92       13.95      4.17 o
  -5  11   9        5.56       10.52      4.35 o
  -4  11   9        2.81        9.82      4.02 o
  -3  11   9       48.04       52.77      6.16 o
  -2  11   9      205.74      215.51      8.77 o
  -1  11   9        3.92        8.99      3.71 o
   0  11   9        5.79        5.52      3.48 o
   1  11   9        3.10       -3.14      3.14 o
   2  11   9      136.92      159.81      7.62 o
   3  11   9       90.29       75.61      5.83 o
   4  11   9       20.94       14.63      4.53 o
   5  11   9       25.00       30.96      5.00 o
  -5  12   9       43.37       48.65      6.00 o
  -4  12   9        3.35        3.99      4.91 o
  -3  12   9       11.87        8.15      4.06 o
  -2  12   9        0.17       -0.83      3.52 o
  -1  12   9      113.30      114.23      7.05 o
   0  12   9        5.47        6.16      5.39 o
   1  12   9       58.70       71.69      9.57 o
   2  12   9        0.86       -0.17      3.72 o
   3  12   9        0.27        0.02      3.97 o
   4  12   9        7.67        5.20      5.90 o
  -3  13   9       41.83       42.00      7.48 o
  -2  13   9        4.06        1.87      5.07 o
  -1  13   9        0.01       -0.40      3.81 o
   0  13   9      195.65      206.40     10.31 o
   1  13   9       31.26       30.31      5.16 o
   2  13   9       12.22        7.43      4.42 o
 -10   0  10        1.17        4.21      5.79 o
  -8   0  10       23.51        9.29      8.72 o
  -6   0  10        0.38       -2.47      2.47 o
  -4   0  10      266.10      254.40      5.80 o
  -2   0  10      403.48      463.98      8.12 o
   0   0  10       43.38       51.01      3.73 o
   2   0  10        4.00       11.78      3.41 o
   4   0  10        0.12        2.29      3.02 o
   6   0  10      108.32       86.78     10.83 o
   8   0  10       24.97       12.75      8.59 o
 -10   1  10        1.49       -0.36      4.57 o
  -9   1  10       17.60       12.82      4.90 o
  -8   1  10      337.54      334.44     13.71 o
  -7   1  10       47.91       54.88      5.00 o
  -6   1  10      411.79      407.23      9.04 o
  -5   1  10      169.88      173.18      3.76 o
  -4   1  10       21.54       19.35      1.61 o
  -3   1  10       54.25       54.04      1.82 o
  -2   1  10       92.02       87.50      2.67 o
  -1   1  10      122.60      125.83      4.12 o
   0   1  10       26.69       40.57      2.36 o
   1   1  10       40.01       41.83      2.29 o
   2   1  10       73.45       63.65      5.29 o
   3   1  10      296.51      306.26      6.53 o
   4   1  10      125.80      129.14      5.32 o
   5   1  10       37.58       43.26      4.44 o
   6   1  10       30.86       29.59      5.73 o
   7   1  10       42.86       46.61      7.14 o
   8   1  10        0.07        1.05      5.53 o
   9   1  10        0.08       -1.79      5.59 o
 -10   2  10        6.66        1.61      4.82 o
  -9   2  10       27.35       24.75      5.60 o
  -8   2  10       37.93       21.63      8.76 o
  -7   2  10        9.30        8.13      3.60 o
  -6   2  10      278.93      249.85      7.76 o
  -5   2  10        4.92        1.34      1.58 o
  -4   2  10      206.50      190.79      3.77 o
  -3   2  10      198.05      206.96      4.10 o
  -2   2  10     1127.70     1172.13     12.38 o
  -1   2  10      167.29      181.20      3.84 o
   0   2  10        3.73        3.30      1.48 o
   1   2  10      524.79      527.64      9.40 o
   2   2  10      785.71      765.66     12.66 o
   3   2  10      419.90      389.86      7.77 o
   4   2  10        2.29        2.18      2.33 o
   5   2  10       40.19       42.14      4.46 o
   6   2  10      266.53      282.12     13.26 o
   7   2  10      152.44      160.81     10.61 o
   8   2  10        6.61        6.49      5.62 o
   9   2  10        1.30       -6.87      6.87 o
 -10   3  10       30.50       30.04      6.29 o
  -9   3  10       22.73       24.17      5.84 o
  -8   3  10      188.74      174.56      8.62 o
  -7   3  10       26.80       18.07      4.14 o
  -6   3  10      116.25      125.05      5.76 o
  -5   3  10      369.65      366.67      6.59 o
  -4   3  10      144.90      145.33      3.57 o
  -3   3  10        1.97        2.53      1.10 o
  -2   3  10        2.04       -0.03      1.11 o
  -1   3  10       98.21       93.86      2.73 o
   0   3  10      141.68      140.07      3.92 o
   1   3  10      524.60      533.50     14.43 o
   2   3  10       67.55       66.11      2.49 o
   3   3  10        0.03       -1.39      1.39 o
   4   3  10      277.05      300.92     18.75 o
   5   3  10      272.29      295.40     12.49 o
   6   3  10      114.18      106.94      8.63 o
   7   3  10       27.69       23.50      8.81 o
   8   3  10       37.55       33.72      7.07 o
   9   3  10       21.69       30.49      7.70 o
 -10   4  10       19.53       23.29      6.22 o
  -9   4  10        3.25        1.27      4.54 o
  -8   4  10        0.07        4.15      3.80 o
  -7   4  10       42.45       44.04      6.15 o
  -6   4  10      238.84      242.06      8.92 o
  -5   4  10       15.52       17.51      3.18 o
  -4   4  10      275.35      295.98      5.59 o
  -3   4  10      124.35      136.06      6.34 o
  -2   4  10       80.13       86.64      2.60 o
  -1   4  10      199.06      207.62      5.75 o
   0   4  10       10.43        7.22      1.39 o
   1   4  10       56.62       74.52      2.67 o
   2   4  10      194.50      185.20      4.25 o
   3   4  10        4.15        2.46      1.51 o
   4   4  10      152.46      151.97      5.96 o
   5   4  10        2.30        2.08      4.12 o
   6   4  10        1.08       -4.49      4.49 o
   7   4  10        0.00       -4.29      4.29 o
   8   4  10       59.97       61.78      8.55 o
   9   4  10        3.39       -2.34      5.96 o
 -10   5  10       19.78       20.40     10.96 o
  -9   5  10        2.61       -2.01      7.23 o
  -8   5  10        0.00        0.28      3.59 o
  -7   5  10        2.69        0.22      3.32 o
  -6   5  10       79.57       75.71      5.74 o
  -5   5  10       14.09       11.14      3.63 o
  -4   5  10        1.29        1.21      1.74 o
  -3   5  10      130.77      118.97      3.11 o
  -2   5  10       89.37       93.79      3.40 o
  -1   5  10       11.48       18.78      1.81 o
   0   5  10      212.00      203.10      5.08 o
   1   5  10      199.80      191.51      4.68 o
   2   5  10      521.63      542.85      8.57 o
   3   5  10      656.64      641.37     11.55 o
   4   5  10      144.24      143.16      5.30 o
   5   5  10        1.98        1.92      4.33 o
   6   5  10       42.75       52.65      7.90 o
   7   5  10        8.91        7.22      5.29 o
   8   5  10        4.21        6.77      5.86 o
  -9   6  10        0.79       -4.55      4.55 o
  -8   6  10       11.32       15.58      5.04 o
  -7   6  10       24.78       30.60      4.72 o
  -6   6  10       96.79       97.43      6.38 o
  -5   6  10      522.04      495.11     13.21 o
  -4   6  10       41.86       35.92      3.52 o
  -3   6  10     1174.35     1127.88     13.55 o
  -2   6  10      873.93      857.01     10.90 o
  -1   6  10      160.17      154.96      4.29 o
   0   6  10       57.00       58.34      3.07 o
   1   6  10      426.44      435.43      8.47 o
   2   6  10       20.38       18.58      3.41 o
   3   6  10      489.35      465.42     10.51 o
   4   6  10       69.96       63.95      5.79 o
   5   6  10        0.23        5.97      5.96 o
   6   6  10        0.04        4.78      4.88 o
   7   6  10        3.59        3.63      5.43 o
   8   6  10        6.10        7.16      6.39 o
  -9   7  10        1.12       -1.04      5.37 o
  -8   7  10        1.00        8.26      4.91 o
  -7   7  10        0.07        3.49      3.77 o
  -6   7  10      128.72      107.01      7.77 o
  -5   7  10       36.35       30.53      3.57 o
  -4   7  10       14.04       12.38      2.54 o
  -3   7  10        4.52        5.44      2.18 o
  -2   7  10       85.57       76.80      3.02 o
  -1   7  10        6.11        8.42      1.59 o
   0   7  10       82.20       86.14      3.35 o
   1   7  10      408.30      424.01     10.55 o
   2   7  10       14.23       13.42      3.45 o
   3   7  10      586.53      598.77     15.98 o
   4   7  10      186.16      178.51      8.86 o
   5   7  10       18.92       11.11      4.41 o
   6   7  10       49.62       34.78      7.08 o
   7   7  10       15.74        2.90      5.82 o
   8   7  10       14.09       11.58     10.30 o
  -8   8  10        2.91        3.93      4.98 o
  -7   8  10       25.52       30.80      4.78 o
  -6   8  10      127.56      126.43      6.02 o
  -5   8  10        0.44       -0.96      2.63 o
  -4   8  10        2.31       -2.37      2.37 o
  -3   8  10      102.30       97.38      4.78 o
  -2   8  10      172.87      184.63      5.93 o
  -1   8  10       17.81       13.14      2.42 o
   0   8  10       77.48       64.87      4.00 o
   1   8  10       32.23       31.65      3.11 o
   2   8  10       31.04       24.40      3.00 o
   3   8  10        7.47        9.89      2.86 o
   4   8  10       20.21       19.54      3.51 o
   5   8  10       73.20       81.82      5.58 o
   6   8  10       40.71       35.66      5.86 o
   7   8  10        1.05        1.95      4.97 o
  -8   9  10        2.10        1.79      4.70 o
  -7   9  10       12.12        8.95      3.86 o
  -6   9  10        0.24        3.98      3.08 o
  -5   9  10       76.35       69.65      5.27 o
  -4   9  10      365.03      356.60      8.75 o
  -3   9  10       58.98       65.26      4.39 o
  -2   9  10       12.67       14.50      2.87 o
  -1   9  10       58.21       56.50      4.84 o
   0   9  10       54.06       51.27      4.16 o
   1   9  10      163.71      151.93      6.20 o
   2   9  10        7.37        5.57      2.80 o
   3   9  10       54.77       68.87      5.84 o
   4   9  10       13.50       11.00      6.53 o
   5   9  10       15.19       13.57      3.91 o
   6   9  10       26.70       31.72      4.78 o
  -7  10  10        3.21        0.49      4.32 o
  -6  10  10       25.97       22.97      4.77 o
  -5  10  10       19.26       15.97      5.04 o
  -4  10  10        2.21       -1.02      3.29 o
  -3  10  10       47.87       37.30      5.67 o
  -2  10  10      389.24      368.79     10.91 o
  -1  10  10        6.90       -1.67      3.05 o
   0  10  10       13.17        9.47      3.27 o
   1  10  10       26.30       23.85      3.83 o
   2  10  10        0.03       -1.42      2.86 o
   3  10  10        5.86        2.41      3.16 o
   4  10  10       11.01       12.37      7.63 o
   5  10  10       12.53       14.72      6.16 o
   6  10  10        0.40       -3.85      3.85 o
  -6  11  10        0.16        0.73      4.01 o
  -5  11  10       13.42       14.32      4.60 o
  -4  11  10       28.19       23.35      4.60 o
  -3  11  10        1.53        5.28      3.74 o
  -2  11  10       23.89       29.53      4.62 o
  -1  11  10       59.39       52.79      7.63 o
   0  11  10       11.41        7.97      3.53 o
   1  11  10       51.91       50.89      4.91 o
   2  11  10        6.03        5.88      3.61 o
   3  11  10       33.26       51.42      8.75 o
   4  11  10        2.79       -0.91      3.62 o
   5  11  10        0.90       -0.88      3.88 o
  -4  12  10       18.27       29.87      5.01 o
  -3  12  10        0.04        1.51      3.68 o
  -2  12  10        0.23       -0.81      3.63 o
  -1  12  10        0.36        5.64      3.91 o
   0  12  10       11.79       20.70      4.24 o
   1  12  10        9.12       15.72      4.19 o
   2  12  10       42.42       47.16      5.28 o
   3  12  10       15.52        6.94      4.10 o
  -2  13  10       22.01       29.99      7.29 o
  -1  13  10        0.84       -2.53      3.96 o
   0  13  10        3.40       10.57      4.52 o
   1  13  10       52.29       54.76      6.07 o
  -9   0  11        4.52        7.02      5.87 o
  -7   0  11       11.08        6.82      4.38 o
  -5   0  11      124.06      111.34      5.48 o
  -3   0  11      199.02      179.23      5.90 o
  -1   0  11       66.91       82.82      3.10 o
   1   0  11      131.36      163.01      5.92 o
   3   0  11      867.11      861.41     18.09 o
   5   0  11      288.98      277.03     16.47 o
   7   0  11       38.93       38.07      9.45 o
   9   0  11        1.09       -5.70      8.98 o
 -10   1  11        5.21        5.67      5.02 o
  -9   1  11        0.82       -0.37      4.36 o
  -8   1  11       44.27       43.18      6.06 o
  -7   1  11       86.83       70.34      5.02 o
  -6   1  11      112.97      121.01      5.19 o
  -5   1  11        7.66        7.06      1.90 o
  -4   1  11       48.13       49.31      2.07 o
  -3   1  11      165.77      172.95      3.51 o
  -2   1  11       59.98       66.22      2.13 o
  -1   1  11        0.02        0.22      0.93 o
   0   1  11      187.36      203.14      4.87 o
   1   1  11        1.50        1.16      1.38 o
   2   1  11      594.04      568.29      9.96 o
   3   1  11        0.41        0.28      1.64 o
   4   1  11       36.40       43.29      4.49 o
   5   1  11       18.84       11.14      4.61 o
   6   1  11      164.01      154.81      9.68 o
   7   1  11       10.04        4.47      5.29 o
   8   1  11       16.46       11.14      6.70 o
   9   1  11       19.08       22.07      7.58 o
 -10   2  11       13.86       19.40      5.94 o
  -9   2  11       66.88       64.75      7.66 o
  -8   2  11       18.65       21.32      4.56 o
  -7   2  11        1.41        1.75      3.21 o
  -6   2  11      133.41      124.96      5.94 o
  -5   2  11      527.26      497.15     11.07 o
  -4   2  11       90.00       83.81      3.24 o
  -3   2  11      445.50      441.13      6.29 o
  -2   2  11        0.59        0.68      1.16 o
  -1   2  11      108.28      106.93      3.46 o
   0   2  11       14.97       16.20      2.00 o
   1   2  11      308.27      337.79      7.11 o
   2   2  11        0.52        1.11      1.61 o
   3   2  11        9.44        8.33      1.86 o
   4   2  11      286.40      267.74      8.00 o
   5   2  11      536.95      565.16     18.03 o
   6   2  11       40.60       54.01      6.72 o
   7   2  11        1.79        3.75      5.63 o
   8   2  11        0.00        2.37      5.84 o
 -10   3  11        4.41        7.58      5.33 o
  -9   3  11        0.52        6.59      4.82 o
  -8   3  11       14.04       19.23      5.12 o
  -7   3  11       25.30       19.25      4.08 o
  -6   3  11        1.23        6.27      3.27 o
  -5   3  11      190.93      179.46      7.41 o
  -4   3  11      314.17      343.37      6.05 o
  -3   3  11       83.66       78.81      2.31 o
  -2   3  11      104.77      116.51      3.16 o
  -1   3  11      283.46      259.31      5.03 o
   0   3  11       13.52       14.91      2.14 o
   1   3  11      416.60      424.77      8.61 o
   2   3  11        5.83        4.87      1.96 o
   3   3  11        9.19        5.06      1.73 o
   4   3  11       12.50       10.21      2.72 o
   5   3  11      387.24      384.27     14.59 o
   6   3  11        3.03        2.37      4.37 o
   7   3  11        1.45       -4.60      4.69 o
   8   3  11       12.50       22.95      6.97 o
  -9   4  11        0.05       -2.39      4.26 o
  -8   4  11       25.30       20.66      6.72 o
  -7   4  11        4.07        4.61      3.49 o
  -6   4  11       93.98       79.98      5.80 o
  -5   4  11      188.61      148.69      6.20 o
  -4   4  11        0.19        1.19      1.80 o
  -3   4  11     1164.76     1168.97     12.14 o
  -2   4  11      100.63      113.10      3.45 o
  -1   4  11       34.53       33.95      2.16 o
   0   4  11       17.99       14.81      2.02 o
   1   4  11        4.51        7.09      2.10 o
   2   4  11      143.36      168.22      6.59 o
   3   4  11      276.25      231.40      6.05 o
   4   4  11      160.16      141.17      7.40 o
   5   4  11        0.18        2.88      4.37 o
   6   4  11       88.45       74.36      7.80 o
   7   4  11       49.03       55.75      7.90 o
   8   4  11        2.90        5.24      7.05 o
  -9   5  11        3.80        0.72      4.74 o
  -8   5  11        0.83       10.51      4.70 o
  -7   5  11        0.15       -0.56      3.35 o
  -6   5  11       26.47       26.59      4.23 o
  -5   5  11      160.39      159.51      6.51 o
  -4   5  11      146.12      145.74      5.66 o
  -3   5  11       57.02       57.99      3.20 o
  -2   5  11       30.44       24.58      2.17 o
  -1   5  11        7.65        6.28      1.79 o
   0   5  11      651.51      657.32     11.04 o
   1   5  11       51.99       49.96      3.08 o
   2   5  11       20.37       19.25      2.34 o
   3   5  11      156.16      149.23      5.11 o
   4   5  11      125.77      120.24      5.53 o
   5   5  11        4.68        9.53      6.27 o
   6   5  11        5.24        7.00      5.28 o
   7   5  11       61.85       62.39      8.14 o
   8   5  11       48.38       53.93      8.74 o
  -9   6  11        2.69        1.30      4.98 o
  -8   6  11        0.00        0.09      4.49 o
  -7   6  11       39.73       41.41      6.72 o
  -6   6  11       12.85        6.08      3.42 o
  -5   6  11        8.57        7.42      2.65 o
  -4   6  11        1.11        3.05      2.17 o
  -3   6  11       15.08       18.24      2.76 o
  -2   6  11       20.23       13.78      1.91 o
  -1   6  11       87.63       83.28      4.05 o
   0   6  11      379.44      357.34      8.93 o
   1   6  11      173.49      170.43      7.70 o
   2   6  11      448.47      435.81      9.03 o
   3   6  11      151.53      131.84      4.99 o
   4   6  11       87.91      105.16      6.68 o
   5   6  11       29.95       17.01      4.39 o
   6   6  11        1.30       -0.35      4.68 o
   7   6  11        7.07       22.84      6.45 o
  -8   7  11       73.59       85.43      8.38 o
  -7   7  11       99.08       92.61      8.08 o
  -6   7  11        1.20        5.15      3.20 o
  -5   7  11       13.23        9.34      2.95 o
  -4   7  11      118.86      126.27      4.85 o
  -3   7  11      340.00      315.19      7.43 o
  -2   7  11       69.04       62.37      3.47 o
  -1   7  11        7.46        5.04      2.44 o
   0   7  11      396.55      397.25     13.73 o
   1   7  11      132.81      130.23      5.83 o
   2   7  11        7.34       10.39      3.64 o
   3   7  11       41.83       46.55      7.26 o
   4   7  11       24.46       30.58      5.55 o
   5   7  11        1.50        0.76      3.85 o
   6   7  11       18.41       23.31      6.34 o
   7   7  11       23.24       29.03      7.39 o
  -8   8  11       49.26       38.36     11.14 o
  -7   8  11        3.77       11.01      3.83 o
  -6   8  11        5.83        4.15      3.02 o
  -5   8  11      170.62      165.09      6.20 o
  -4   8  11        8.80        4.92      2.77 o
  -3   8  11      521.41      552.40     11.41 o
  -2   8  11      627.10      625.15     15.08 o
  -1   8  11        0.29        0.82      2.25 o
   0   8  11        9.06        3.78      4.85 o
   1   8  11      171.19      146.43      7.70 o
   2   8  11        1.32       -2.44      3.44 o
   3   8  11      131.67      117.50      8.30 o
   4   8  11       74.45       78.70      8.15 o
   5   8  11        8.91       14.48      6.12 o
   6   8  11       20.98       21.69      6.82 o
  -7   9  11       34.14       29.27      4.90 o
  -6   9  11        4.18        8.89      4.14 o
  -5   9  11       15.03       14.32      3.24 o
  -4   9  11       13.46       13.72      3.30 o
  -3   9  11        0.37        3.61      3.16 o
  -2   9  11      194.62      202.02      7.52 o
  -1   9  11       94.53       93.55      5.09 o
   0   9  11      160.45      154.26      5.99 o
   1   9  11       11.46       -0.92      3.84 o
   2   9  11        6.50        2.28      6.12 o
   3   9  11        0.97        4.98      4.29 o
   4   9  11      128.75      140.41      8.91 o
   5   9  11        0.87        5.17      4.58 o
   6   9  11       59.33       57.96      8.87 o
  -6  10  11        6.80        1.70      4.11 o
  -5  10  11       21.79       22.80      7.92 o
  -4  10  11       36.95       38.75      4.95 o
  -3  10  11       30.23       21.02      7.13 o
  -2  10  11       15.96       12.22      3.55 o
  -1  10  11        6.86        7.08      3.27 o
   0  10  11        1.71        6.33      3.01 o
   1  10  11       37.43       42.40      5.69 o
   2  10  11       76.67       90.74      6.06 o
   3  10  11        6.40       10.01      4.98 o
   4  10  11       17.34        9.56      5.17 o
   5  10  11        0.34       -0.79      4.86 o
  -5  11  11        2.09       -1.15      3.97 o
  -4  11  11       50.49       63.43      5.93 o
  -3  11  11       20.01       18.23      5.16 o
  -2  11  11       68.35       89.97      6.17 o
  -1  11  11        3.10        2.44      3.41 o
   0  11  11        5.74        1.65      3.34 o
   1  11  11       25.50       23.39      3.97 o
   2  11  11       78.45       90.08      5.74 o
   3  11  11       40.10       39.15      6.43 o
   4  11  11       17.71       15.56      5.73 o
  -3  12  11       11.41       21.26      4.82 o
  -2  12  11       18.23       29.09      4.77 o
  -1  12  11        9.63        5.05      3.93 o
   0  12  11       95.48       98.22      6.80 o
   1  12  11       18.46       26.39      4.60 o
   2  12  11        7.55        4.85      5.10 o
  -8   0  12       26.64       30.31      6.70 o
  -6   0  12        3.46       -0.48      3.63 o
  -4   0  12     1045.26     1036.35     18.48 o
  -2   0  12      189.05      202.49      5.88 o
   0   0  12       17.45       28.15      6.99 o
   2   0  12      136.80      154.20      5.21 o
   4   0  12      800.04      828.62     22.00 o
   6   0  12        2.42       -4.27      5.59 o
   8   0  12        5.95       -1.38      7.73 o
  -9   1  12       23.14       23.04      5.93 o
  -8   1  12        1.40        8.03      4.29 o
  -7   1  12       16.29       14.28      4.03 o
  -6   1  12      249.13      254.53      7.34 o
  -5   1  12      412.28      417.39      9.02 o
  -4   1  12        0.48        0.01      1.45 o
  -3   1  12       56.47       56.12      2.73 o
  -2   1  12      110.84      113.30      3.17 o
  -1   1  12        8.31        6.19      1.38 o
   0   1  12       25.82       25.01      2.07 o
   1   1  12       19.65       18.77      1.98 o
   2   1  12      235.31      229.45      5.68 o
   3   1  12       58.25       55.09      5.36 o
   4   1  12        1.51        1.24      2.31 o
   5   1  12      138.41      135.01     11.10 o
   6   1  12       16.67       17.97      5.41 o
   7   1  12        0.26       -2.07      4.85 o
   8   1  12       30.29       45.82      8.11 o
  -9   2  12        0.06        2.32      5.08 o
  -8   2  12        0.00        0.40      4.00 o
  -7   2  12        0.47       -1.36      2.93 o
  -6   2  12      190.13      162.84      6.77 o
  -5   2  12       96.65       83.56      4.95 o
  -4   2  12      750.51      724.34     12.39 o
  -3   2  12      854.25      861.35     12.15 o
  -2   2  12       90.15       89.31      3.72 o
  -1   2  12        0.19        0.66      1.30 o
   0   2  12      171.85      170.50      6.41 o
   1   2  12        4.34        5.65      1.87 o
   2   2  12        6.28        4.55      3.04 o
   3   2  12      187.00      202.56      5.00 o
   4   2  12      739.78      731.23     15.07 o
   5   2  12      127.18      140.24      8.62 o
   6   2  12        3.77        0.09      4.71 o
   7   2  12        9.95       17.41      5.82 o
   8   2  12        8.34        7.79      5.98 o
  -9   3  12       13.77       17.08      5.54 o
  -8   3  12        5.53        6.39      4.42 o
  -7   3  12       33.19       21.87      4.24 o
  -6   3  12       30.63       29.46      3.94 o
  -5   3  12       36.38       39.62      4.66 o
  -4   3  12      284.29      279.65      7.15 o
  -3   3  12       28.29       32.32      3.31 o
  -2   3  12        6.22        2.97      1.56 o
  -1   3  12       47.34       45.29      2.83 o
   0   3  12      140.83      141.52      6.56 o
   1   3  12      322.38      309.04      7.93 o
   2   3  12      196.97      182.86      6.23 o
   3   3  12      172.80      190.60      5.47 o
   4   3  12      257.10      242.82      7.60 o
   5   3  12        0.54        4.45      3.35 o
   6   3  12       78.51       71.85      7.78 o
   7   3  12       37.54       33.06      6.82 o
   8   3  12        9.66        3.15      6.05 o
  -9   4  12        7.51        9.72      5.29 o
  -8   4  12        1.39       -4.12      4.12 o
  -7   4  12       41.76       40.01      5.69 o
  -6   4  12        2.43       -2.56      2.76 o
  -5   4  12      178.76      164.94      6.56 o
  -4   4  12      153.43      140.36      4.87 o
  -3   4  12       39.48       39.76      3.96 o
  -2   4  12      297.57      286.58      5.59 o
  -1   4  12       50.25       56.53      3.05 o
   0   4  12      247.38      245.03      8.48 o
   1   4  12      203.79      196.72      6.57 o
   2   4  12        1.04        3.42      2.68 o
   3   4  12        1.89        5.21      2.07 o
   4   4  12      204.47      176.22      7.87 o
   5   4  12        0.91        5.04      3.24 o
   6   4  12       42.77       46.40      6.89 o
   7   4  12        2.36        3.87      6.49 o
   8   4  12       11.06       11.28      6.77 o
  -9   5  12        0.03       -4.66      4.66 o
  -8   5  12       22.39       16.87      5.21 o
  -7   5  12        1.26        3.60      4.21 o
  -6   5  12        3.60       -0.13      2.88 o
  -5   5  12        0.25        4.61      2.79 o
  -4   5  12        0.12        1.98      2.14 o
  -3   5  12       15.58        8.37      1.72 o
  -2   5  12        0.12        0.31      2.17 o
  -1   5  12       38.50       36.39      3.16 o
   0   5  12      388.38      368.66      8.53 o
   1   5  12        0.68       -1.39      2.02 o
   2   5  12       32.94       30.34      2.73 o
   3   5  12      345.32      334.09      7.74 o
   4   5  12      204.72      226.53     11.25 o
   5   5  12        4.03        2.71      4.37 o
   6   5  12        6.06        6.08      5.31 o
   7   5  12        5.57        0.91      9.06 o
  -8   6  12       43.12       50.79     11.63 o
  -7   6  12        5.19        8.31      4.58 o
  -6   6  12        2.11        0.18      3.05 o
  -5   6  12       51.77       62.11      4.10 o
  -4   6  12       69.62       58.02      3.70 o
  -3   6  12      276.18      289.08      6.67 o
  -2   6  12       51.36       44.57      3.68 o
  -1   6  12      890.60      867.88     14.81 o
   0   6  12        6.26        6.49      2.97 o
   1   6  12        1.05       -0.76      2.07 o
   2   6  12       16.55       17.33      3.21 o
   3   6  12      384.95      364.54     11.48 o
   4   6  12      108.64      124.73      7.07 o
   5   6  12       27.78       11.99      5.38 o
   6   6  12        2.64       10.15     10.84 o
   7   6  12       12.32       13.94      6.33 o
  -8   7  12        3.22        8.93      5.29 o
  -7   7  12        0.28       -4.07      4.07 o
  -6   7  12        1.48        4.15      3.17 o
  -5   7  12        0.01       -1.54      2.38 o
  -4   7  12       80.07       77.90      4.27 o
  -3   7  12        5.87        5.10      2.72 o
  -2   7  12        5.78        6.98      3.00 o
  -1   7  12       43.51       43.62      4.83 o
   0   7  12       60.43       73.68      5.66 o
   1   7  12       20.90       24.06      4.25 o
   2   7  12       20.98       13.22      5.14 o
   3   7  12        0.79       -4.69      5.92 o
   4   7  12       11.55       -1.28      3.72 o
   5   7  12       11.69        1.18      5.87 o
   6   7  12       31.95       26.23      7.29 o
  -7   8  12        3.55        7.08      3.73 o
  -6   8  12        0.97        1.87      3.06 o
  -5   8  12       74.15       82.18      4.90 o
  -4   8  12       48.80       42.29      3.65 o
  -3   8  12        6.10        6.10      2.75 o
  -2   8  12       98.45      102.13      4.35 o
  -1   8  12       65.11       43.08      6.90 o
   0   8  12      127.46      123.89      7.33 o
   1   8  12        6.19        6.83      4.02 o
   2   8  12       49.90       37.11      6.86 o
   3   8  12        5.83       10.71      4.18 o
   4   8  12       39.41       43.04      7.10 o
   5   8  12        0.06       12.85      5.69 o
   6   8  12        7.03        0.11      5.99 o
  -6   9  12        3.03        3.16      3.90 o
  -5   9  12        0.39        2.15      3.54 o
  -4   9  12       10.85        4.52      4.47 o
  -3   9  12       65.90       69.10      5.90 o
  -2   9  12        0.03        2.03      4.18 o
  -1   9  12        1.80        4.42      3.99 o
   0   9  12       97.33      103.75      7.86 o
   1   9  12        6.04       11.56      4.32 o
   2   9  12        4.46        6.90      4.14 o
   3   9  12       77.75       83.62      7.13 o
   4   9  12        0.01       -2.69      5.23 o
   5   9  12        0.10        0.20      5.78 o
  -5  10  12        6.44       11.82      4.29 o
  -4  10  12        1.42        6.56      3.74 o
  -3  10  12       12.17       12.60      3.83 o
  -2  10  12        5.13        3.42      3.12 o
  -1  10  12        1.10        2.09      2.87 o
   0  10  12      200.25      222.48     10.63 o
   1  10  12        0.05       -3.72      3.72 o
   2  10  12       20.36       30.82      5.61 o
   3  10  12       30.12       37.91      6.03 o
   4  10  12       31.94       29.55      7.43 o
  -4  11  12        1.21       -0.35      3.67 o
  -3  11  12       46.52       42.79      5.05 o
  -2  11  12       86.01       82.48      6.34 o
  -1  11  12       23.56       14.39      5.25 o
   0  11  12        1.51       -4.13      4.13 o
   1  11  12        0.73       -1.21      4.29 o
   2  11  12        0.43       -1.70      4.40 o
   3  11  12        0.22        6.37      4.88 o
  -1  12  12       47.50       54.24      7.41 o
   0  12  12        1.82        5.68      5.15 o
  -9   0  13        7.74        5.60      5.90 o
  -7   0  13       18.44       22.51      4.94 o
  -5   0  13      135.50      123.15      7.25 o
  -3   0  13        2.16       -0.53      2.30 o
  -1   0  13       18.23       19.46      2.22 o
   1   0  13      356.43      359.65     20.48 o
   3   0  13      554.96      563.16     24.86 o
   5   0  13      425.54      377.29     20.01 o
   7   0  13       24.68       14.65      8.27 o
  -9   1  13        0.10        0.26      4.99 o
  -8   1  13       36.26       30.61      5.67 o
  -7   1  13        1.95        3.30      3.00 o
  -6   1  13        7.03        4.28      2.63 o
  -5   1  13        1.33        0.51      2.34 o
  -4   1  13      153.17      144.87      5.11 o
  -3   1  13        0.02        0.51      1.44 o
  -2   1  13        7.44        8.23      1.90 o
  -1   1  13        1.46        2.49      1.56 o
   0   1  13      137.39      118.80      5.23 o
   1   1  13        0.33        3.63      2.36 o
   2   1  13       79.65       70.28      4.54 o
   3   1  13      128.39      138.07      5.07 o
   4   1  13      134.14      138.63      8.05 o
   5   1  13      247.99      261.08     14.44 o
   6   1  13       23.38       16.40     12.70 o
   7   1  13        0.01       -4.70      4.82 o
  -9   2  13       27.72       42.97      6.94 o
  -8   2  13       27.37       37.11      5.90 o
  -7   2  13        0.36        2.62      3.59 o
  -6   2  13       11.53        5.06      3.06 o
  -5   2  13      518.33      506.05     11.52 o
  -4   2  13       13.48       23.60      3.30 o
  -3   2  13      239.01      240.84      6.21 o
  -2   2  13      238.95      235.69      5.30 o
  -1   2  13      231.44      222.46      6.61 o
   0   2  13        0.09       -1.83      1.83 o
   1   2  13      437.55      427.64     11.37 o
   2   2  13        3.84        1.69      2.76 o
   3   2  13        0.82        1.00      5.62 o
   4   2  13       26.01       26.46      5.60 o
   5   2  13       14.06       19.65      4.97 o
   6   2  13       32.19       42.45      6.28 o
   7   2  13        7.16        8.53      5.43 o
  -9   3  13        8.89        7.97      5.15 o
  -8   3  13        0.06       -2.97      4.20 o
  -7   3  13       26.23       26.83      4.71 o
  -6   3  13        7.71        8.46      3.17 o
  -5   3  13       21.01       20.11      3.41 o
  -4   3  13       16.81       22.49      2.65 o
  -3   3  13       31.28       29.39      2.88 o
  -2   3  13      229.39      232.15      5.41 o
  -1   3  13       38.19       45.36      4.30 o
   0   3  13       86.01       85.31      4.79 o
   1   3  13       33.67       39.82      3.43 o
   2   3  13       84.99      100.57      7.19 o
   3   3  13      717.26      684.81     20.47 o
   4   3  13       17.13       18.89      4.51 o
   5   3  13        1.10        2.35      4.25 o
   6   3  13        3.09        0.67      4.59 o
   7   3  13        0.05       -0.87      4.99 o
  -8   4  13       10.12       11.85      5.11 o
  -7   4  13      133.09      126.55      8.12 o
  -6   4  13        6.03        3.98      4.07 o
  -5   4  13       80.11       67.07      4.98 o
  -4   4  13      800.73      822.82     15.80 o
  -3   4  13       45.11       45.41      3.79 o
  -2   4  13      125.97      133.90      5.00 o
  -1   4  13      328.66      312.15      9.15 o
   0   4  13      194.14      194.00      9.04 o
   1   4  13       15.92       21.38      3.52 o
   2   4  13      404.17      402.03     14.58 o
   3   4  13      507.80      494.78     10.73 o
   4   4  13        5.06        0.63      2.97 o
   5   4  13       31.78       30.78     13.80 o
   6   4  13        7.81        0.14      8.22 o
   7   4  13        0.00       -0.21      5.43 o
  -8   5  13       10.93       16.66      5.37 o
  -7   5  13        0.53        0.30      3.58 o
  -6   5  13       14.51       12.15      3.89 o
  -5   5  13      124.47      118.04      7.10 o
  -4   5  13       24.32       26.18      2.76 o
  -3   5  13      150.53      164.38      6.16 o
  -2   5  13      613.30      575.44     11.18 o
  -1   5  13       11.26        8.43      4.21 o
   0   5  13      761.19      704.87     15.80 o
   1   5  13      154.41      157.37      8.89 o
   2   5  13       10.95        0.60      2.96 o
   3   5  13       20.99       28.49      3.85 o
   4   5  13        6.94        7.15      4.34 o
   5   5  13        0.03        2.80      4.55 o
   6   5  13        7.86        4.95      5.46 o
   7   5  13        4.67        1.80      5.87 o
  -8   6  13       25.14       41.44      6.86 o
  -7   6  13       49.10       49.81      6.00 o
  -6   6  13        1.66        4.98      3.15 o
  -5   6  13       54.27       73.39      4.31 o
  -4   6  13        0.39        0.47      2.03 o
  -3   6  13       54.62       54.16      4.26 o
  -2   6  13        0.09        6.11      2.98 o
  -1   6  13        2.66        0.21      2.59 o
   0   6  13        5.21        9.36      2.83 o
   1   6  13       34.18       35.99      3.41 o
   2   6  13      269.03      232.42     13.95 o
   3   6  13       12.47        4.73      4.40 o
   4   6  13       78.87       75.63      8.09 o
   5   6  13       36.93       56.72      7.38 o
   6   6  13      219.77      233.98     13.58 o
  -7   7  13       19.90       14.45      4.11 o
  -6   7  13       10.85        8.09      3.27 o
  -5   7  13        0.74       -1.04      2.57 o
  -4   7  13        3.79        3.07      2.44 o
  -3   7  13       48.86       54.57      4.75 o
  -2   7  13       14.84       11.60      4.43 o
  -1   7  13       24.64       14.38      4.08 o
   0   7  13        3.75       -2.16      3.14 o
   1   7  13        5.71        4.23      3.23 o
   2   7  13       47.42       47.71      6.27 o
   3   7  13        0.30       -0.38      7.78 o
   4   7  13       50.88       56.12      7.37 o
   5   7  13       37.42       30.48      6.89 o
   6   7  13       13.71       14.29      6.41 o
  -7   8  13      105.76      115.23     24.70 o
  -6   8  13       22.30       23.83      3.84 o
  -5   8  13       45.70       37.12      4.15 o
  -4   8  13       45.63       41.02      3.86 o
  -3   8  13        0.93       -0.53      3.57 o
  -2   8  13       14.63       21.37      4.59 o
  -1   8  13       13.01        4.61      3.79 o
   0   8  13       96.60      111.18      7.14 o
   1   8  13       68.50       53.74      5.56 o
   2   8  13       21.65       24.09      6.02 o
   3   8  13        0.11       -4.13      4.88 o
   4   8  13        0.88        0.50      5.26 o
   5   8  13        9.85        1.74      5.55 o
  -6   9  13       57.69       69.45      6.39 o
  -5   9  13        5.02        1.55      3.78 o
  -4   9  13      102.85      112.80      6.41 o
  -3   9  13        0.06       -3.74      3.74 o
  -2   9  13       57.26       57.34      6.31 o
  -1   9  13        0.02        2.03      3.94 o
   0   9  13        0.69        3.85      4.03 o
   1   9  13        4.09       13.91      4.62 o
   2   9  13        1.91       -0.79      5.25 o
   3   9  13        9.74        8.99      5.49 o
   4   9  13        0.40        7.19      7.14 o
  -4  10  13       11.28        9.27      4.52 o
  -3  10  13        3.83        3.71      4.51 o
  -2  10  13       46.97       55.63      6.68 o
  -1  10  13        0.56       -3.93      3.93 o
   0  10  13        8.04       10.43      4.74 o
   1  10  13       73.90       83.30      7.38 o
   2  10  13       67.68       77.69      9.26 o
   3  10  13        0.08       -3.64      5.66 o
  -3  11  13        0.54       -5.75      5.75 o
  -2  11  13        2.08       -0.12      4.83 o
  -1  11  13       27.37       32.45      7.34 o
   0  11  13        1.73       -0.81      4.71 o
   1  11  13       37.93       55.59     11.94 o
  -8   0  14       51.34       56.18     11.92 o
  -6   0  14        1.67        1.43      5.06 o
  -4   0  14       50.67       51.83      6.73 o
  -2   0  14      461.62      483.58     12.77 o
   4   0  14       38.90       54.98      7.55 o
   6   0  14        2.04        4.50      6.77 o
  -8   1  14        1.57       -1.34      5.13 o
  -7   1  14        4.22       -4.51      4.51 o
  -6   1  14       42.78       61.28      5.70 o
  -5   1  14        2.23       -0.71      3.15 o
  -4   1  14       96.28       93.45      5.73 o
  -3   1  14        2.31        2.53      2.80 o
  -2   1  14      158.23      157.66      5.28 o
  -1   1  14      192.82      200.03      8.71 o
   0   1  14       15.68       15.77      3.47 o
   1   1  14      299.38      311.66     10.37 o
   2   1  14        0.21       -1.37      3.18 o
   3   1  14       97.45      106.57      6.25 o
   4   1  14       25.54       28.40      4.58 o
   5   1  14        0.21       -3.68      4.01 o
   6   1  14       38.16       34.15      6.21 o
   7   1  14        9.49       15.55      6.24 o
  -8   2  14        5.54        9.52      5.77 o
  -7   2  14        2.37        4.91      5.25 o
  -6   2  14        0.27       -2.37      3.77 o
  -5   2  14        3.17        4.54      3.34 o
  -4   2  14      344.36      338.59     10.23 o
  -3   2  14        0.41       -1.75      3.05 o
  -2   2  14      521.61      542.59     12.41 o
  -1   2  14      591.24      595.19     23.80 o
   0   2  14       65.82       68.17      5.15 o
   1   2  14       11.00        7.83      3.35 o
   2   2  14      229.80      216.68     13.35 o
   3   2  14       14.86       16.81      6.45 o
   4   2  14       21.44       24.00      4.30 o
   5   2  14       38.05       41.69      5.77 o
   6   2  14       11.07       15.25      5.31 o
   7   2  14       10.63        6.52      5.66 o
  -8   3  14        7.34        7.43      5.90 o
  -7   3  14        3.51        5.76      5.37 o
  -6   3  14       10.51       13.24      4.71 o
  -5   3  14       61.76       66.36      4.74 o
  -4   3  14      109.37      118.81      8.10 o
  -3   3  14       22.12       25.57      3.85 o
  -2   3  14      323.26      308.35      9.35 o
  -1   3  14        4.39       -2.00      5.59 o
   0   3  14      162.32      142.96     11.63 o
   1   3  14       65.71       79.61      6.70 o
   2   3  14        0.44       -4.27      7.70 o
   3   3  14       99.76      122.22     11.42 o
   4   3  14       74.89       82.62      6.44 o
   5   3  14        9.76        7.46      4.53 o
   6   3  14        6.75        6.79      5.13 o
  -8   4  14       18.27       37.09      8.08 o
  -7   4  14        8.08        7.28      4.55 o
  -6   4  14       90.45      100.40      6.46 o
  -5   4  14        4.32        9.23      2.65 o
  -4   4  14       25.77       20.16      3.37 o
  -3   4  14        5.62        8.13      2.93 o
  -2   4  14      166.68      161.35      6.21 o
  -1   4  14      526.00      521.84     24.56 o
   0   4  14      102.72      123.06     11.45 o
   1   4  14      184.81      176.00      9.93 o
   2   4  14      359.67      360.21     14.07 o
   3   4  14        4.91        7.20      4.12 o
   4   4  14       46.23       50.11      5.71 o
   5   4  14        6.57        7.88      8.72 o
   6   4  14        6.22        8.53      5.13 o
  -7   5  14        5.35        0.63      4.35 o
  -6   5  14        4.09        0.94      3.04 o
  -5   5  14       53.83       61.65      4.43 o
  -4   5  14        0.47       -0.14      2.56 o
  -3   5  14      172.13      183.44      6.81 o
  -2   5  14       89.24       82.25      5.78 o
  -1   5  14       12.59        8.86      3.62 o
   0   5  14        0.00       -2.76      6.12 o
   1   5  14      113.82       86.50     11.01 o
   2   5  14       37.90       46.79      9.34 o
   3   5  14       22.59       18.77      6.95 o
   4   5  14       19.12       14.02      5.00 o
   5   5  14       33.14       36.26     10.55 o
   6   5  14       16.37       14.46     10.14 o
  -7   6  14       46.89       49.66      7.20 o
  -6   6  14        0.01       -2.45      2.99 o
  -5   6  14       67.43       68.14      4.20 o
  -4   6  14       67.32       70.48      4.82 o
  -3   6  14      268.02      286.76     12.42 o
  -2   6  14       43.57       50.11      5.02 o
  -1   6  14      231.58      217.57     10.26 o
   0   6  14        7.56        3.56      6.54 o
   1   6  14      143.20      148.75      8.36 o
   2   6  14        0.00        0.44      3.94 o
   3   6  14      131.86      138.58      8.94 o
   4   6  14        5.58        2.95      4.57 o
   5   6  14       12.82       16.79     11.05 o
  -6   7  14       31.72       39.83      4.12 o
  -5   7  14       56.77       62.90      4.30 o
  -4   7  14        1.30        6.61      3.57 o
  -3   7  14        0.21        3.10      3.25 o
  -2   7  14       41.91       43.16      7.26 o
  -1   7  14       14.47       13.13      4.67 o
   0   7  14        1.51        0.70      4.40 o
   1   7  14        0.04        2.34      4.17 o
   2   7  14       11.36       10.67      4.98 o
   3   7  14       13.41       13.96      5.29 o
   4   7  14       18.45       26.38      6.09 o
   5   7  14        0.00        4.57      5.46 o
  -6   8  14        1.64        1.52      3.35 o
  -5   8  14       56.24       59.25      7.03 o
  -4   8  14        2.56       -1.74      4.06 o
  -3   8  14        1.31       -3.51      3.51 o
  -2   8  14        0.56        7.82      4.57 o
  -1   8  14        0.00        0.12      4.54 o
   0   8  14       21.66       18.41      5.53 o
   1   8  14        5.92        4.10      4.84 o
   2   8  14        5.19       13.00      5.68 o
   3   8  14        4.92        6.74      5.23 o
   4   8  14        1.61        3.74      6.36 o
  -5   9  14        0.03        0.24      4.27 o
  -4   9  14        9.05        3.96      7.30 o
  -3   9  14        4.06        6.20      5.53 o
  -2   9  14       24.51       11.86      9.03 o
  -1   9  14        0.96        3.34      5.06 o
   0   9  14        1.22        8.01      5.51 o
   1   9  14       40.33       46.34      7.21 o
   2   9  14       23.21       13.73      5.85 o
   3   9  14        2.24       -1.49      5.23 o
  -3  10  14       60.14       72.55     11.20 o
  -2  10  14       45.49       51.11     10.53 o
  -1  10  14       16.69       15.05     17.15 o
   0  10  14      164.57      196.13     33.85 o
   1  10  14        0.22        0.55      7.25 o
  -7   0  15       31.62       54.46     11.53 o
  -5   0  15        8.57       11.48      5.17 o
  -3   0  15       38.03       29.45      5.48 o
  -1   0  15      498.53      480.86     20.57 o
   3   0  15        1.78       -4.03      4.03 o
   5   0  15       19.65       18.45      7.08 o
  -8   1  15        1.76        2.00      5.75 o
  -7   1  15        4.32        5.06      5.69 o
  -6   1  15       76.00      101.30     11.62 o
  -5   1  15       15.49       23.74      4.49 o
  -4   1  15        1.54        2.21      3.15 o
  -3   1  15       84.53       74.37      4.98 o
  -2   1  15       28.38       32.00      3.74 o
  -1   1  15      358.53      364.86     21.23 o
   0   1  15       74.91       77.81      7.00 o
   1   1  15       16.97        8.98      3.59 o
   2   1  15       97.60       73.67      7.62 o
   3   1  15        5.50        4.45      5.20 o
   4   1  15       53.62       64.00      5.70 o
   5   1  15       11.78       10.54      4.71 o
   6   1  15        0.00       -4.54      4.54 o
  -8   2  15       61.92       60.28     11.54 o
  -7   2  15        0.17        7.51      5.85 o
  -6   2  15        6.59       -2.74      4.69 o
  -5   2  15       23.40       20.23      4.56 o
  -4   2  15       41.12       44.53      4.63 o
  -3   2  15      123.08      127.83      9.00 o
  -2   2  15       86.53       93.81      4.18 o
  -1   2  15      180.78      207.26     13.58 o
   0   2  15        0.10        1.07      4.92 o
   1   2  15        0.02        0.96      4.71 o
   2   2  15       34.29       38.82      6.71 o
   3   2  15        5.42        9.03      5.88 o
   4   2  15      125.14      118.02      7.48 o
   5   2  15       26.32       18.77      4.89 o
   6   2  15       23.23       29.52      6.16 o
  -7   3  15       33.21       25.52      6.73 o
  -6   3  15       42.07       48.80     10.63 o
  -5   3  15       46.07       48.11      5.68 o
  -4   3  15       17.50       17.11      3.78 o
  -3   3  15       40.85       46.23      6.97 o
  -2   3  15        1.23        2.50      2.53 o
  -1   3  15       20.98       25.81      7.03 o
   0   3  15        2.79       15.67      6.30 o
   1   3  15      131.25      133.70     11.32 o
   2   3  15       39.08       31.56      7.44 o
   3   3  15       16.47        9.13      6.27 o
   4   3  15        1.46       -1.81      3.56 o
   5   3  15       52.81       57.59      6.61 o
   6   3  15        0.24       -1.41      4.99 o
  -7   4  15        3.04       -4.62      4.62 o
  -6   4  15       63.66       69.50     14.09 o
  -5   4  15       14.75       13.02      4.53 o
  -4   4  15       82.66       77.66      8.82 o
  -3   4  15       96.07      103.13      6.51 o
  -2   4  15      121.93      124.18      6.74 o
  -1   4  15      274.17      274.43     17.49 o
   0   4  15        2.08       -1.25      5.80 o
   1   4  15        4.74        4.16      4.66 o
   2   4  15       14.61       18.27      7.21 o
   3   4  15       51.60       58.05      9.84 o
   4   4  15        0.24       -0.12      3.84 o
   5   4  15        7.60        0.37      4.47 o
  -7   5  15        0.46        9.76      6.13 o
  -6   5  15        7.68        2.85      3.55 o
  -5   5  15       37.65       24.16      5.19 o
  -4   5  15      102.28       90.53      6.06 o
  -3   5  15       70.97       68.16      9.34 o
  -2   5  15      233.72      226.45      9.17 o
  -1   5  15       57.79       65.09      6.38 o
   0   5  15        7.60        5.99      6.71 o
   1   5  15      256.24      280.20     18.53 o
   2   5  15        2.01        6.38      7.03 o
   3   5  15       33.26       27.92      8.87 o
   4   5  15       26.02       22.50      5.39 o
   5   5  15       10.09       10.79      5.33 o
  -6   6  15       10.35       12.31      5.02 o
  -5   6  15        1.09        1.92      3.82 o
  -4   6  15       27.08       28.07      5.25 o
  -3   6  15        0.14        1.74      3.69 o
  -2   6  15       11.45        9.52      3.86 o
  -1   6  15       35.84       41.33      5.42 o
   0   6  15       80.47       72.80      5.94 o
   1   6  15        4.42        2.11      7.36 o
   2   6  15       87.27       83.87     12.10 o
   3   6  15        0.16        3.05      4.18 o
   4   6  15        1.63        3.24      4.95 o
  -6   7  15       17.88       16.21      6.90 o
  -5   7  15       46.55       49.53      6.40 o
  -4   7  15       13.34        9.58      5.45 o
  -3   7  15       15.00       26.30      6.25 o
  -2   7  15       34.79       31.21     13.62 o
  -1   7  15       16.55       15.24      5.27 o
   0   7  15        0.55        0.85      4.30 o
   1   7  15        6.48       -1.59      5.39 o
   2   7  15       27.29       21.95     10.40 o
   3   7  15       14.88       10.08      9.84 o
   4   7  15        0.48        1.59      5.44 o
  -5   8  15       24.00       31.02     10.90 o
  -4   8  15       11.25       15.47      6.38 o
  -3   8  15       16.72       18.32     10.58 o
  -2   8  15      103.92      100.55     13.47 o
  -1   8  15        2.79       -3.37      4.28 o
   0   8  15        2.73        0.48      5.46 o
   1   8  15        0.26       -3.82      4.59 o
   2   8  15       13.77       12.50     12.13 o
   3   8  15       30.95       38.72      6.96 o
  -3   9  15        4.41        2.50      5.60 o
  -2   9  15        3.74        9.26      6.69 o
  -1   9  15       42.87       49.90      9.20 o
   0   9  15       22.63       11.18      9.24 o
   1   9  15        5.49       16.80      6.08 o
  -6   0  16       16.57        7.29      8.09 o
  -4   0  16        0.85        3.61      4.74 o
  -2   0  16       15.20        7.47      4.76 o
   4   0  16        7.94        2.34      5.54 o
  -7   1  16       30.75       31.78      7.47 o
  -6   1  16       66.92       73.67      8.43 o
  -5   1  16        0.02       -1.09      4.80 o
  -4   1  16        6.00        8.28      3.94 o
  -3   1  16       27.11       22.63      3.74 o
  -2   1  16      122.10      114.41     10.76 o
  -1   1  16      170.50      180.59     12.02 o
   0   1  16      462.55      459.83     18.87 o
   1   1  16        0.07       -4.55      4.55 o
   2   1  16        0.05       -4.37      4.37 o
   3   1  16       29.58       25.37      6.53 o
   4   1  16       21.93       18.16      4.46 o
   5   1  16        4.40        3.76      4.38 o
  -7   2  16        5.21       -0.88      7.99 o
  -6   2  16        0.99       -2.16      4.96 o
  -5   2  16       54.30       63.19      7.39 o
  -4   2  16       66.44       63.28      6.42 o
  -3   2  16       24.15       22.94      3.85 o
  -2   2  16      191.67      193.96      7.88 o
  -1   2  16      157.01      145.51     12.13 o
   0   2  16        8.67       10.80      5.28 o
   1   2  16       73.15       76.89      8.64 o
   2   2  16        2.71       -2.86      5.20 o
   3   2  16        1.25       -3.41      5.18 o
   4   2  16       21.67        7.05      6.90 o
   5   2  16        9.69        5.06      6.35 o
  -7   3  16       48.40       60.51     15.29 o
  -6   3  16       30.36       32.50      6.67 o
  -5   3  16       26.07       27.11      5.29 o
  -4   3  16        4.12        3.95      5.12 o
  -3   3  16        2.18        2.15      2.90 o
  -2   3  16       93.03       82.59      5.40 o
  -1   3  16        5.39        3.17      6.06 o
   0   3  16        2.57        8.27      6.17 o
   1   3  16       50.94       60.27      9.03 o
   2   3  16        1.00       14.31      6.45 o
   3   3  16        0.45       -5.88      6.01 o
   4   3  16       15.01       26.75      8.46 o
   5   3  16      109.18      139.83      9.38 o
  -6   4  16       17.57       17.60      6.28 o
  -5   4  16       15.63       22.05      5.21 o
  -4   4  16        7.87        8.41      3.71 o
  -3   4  16       67.11       66.46      5.71 o
  -2   4  16        1.57        4.49      4.94 o
  -1   4  16       64.16       71.09      9.86 o
   0   4  16        9.76        7.86      6.51 o
   1   4  16       22.44       17.36      7.31 o
   2   4  16       56.66       47.62      9.39 o
   3   4  16       53.11       72.89     10.64 o
   4   4  16      103.52      111.17     13.04 o
  -6   5  16        0.76       -3.82      5.10 o
  -5   5  16       17.43       15.37      4.30 o
  -4   5  16        4.65       11.45      4.43 o
  -3   5  16        0.12        0.73      3.56 o
  -2   5  16       95.48       99.03      7.27 o
  -1   5  16       43.67       31.43      8.43 o
   0   5  16        0.15        8.95      7.18 o
   1   5  16        2.71        2.89      6.82 o
   2   5  16        2.31        3.43      7.13 o
   3   5  16        0.03       -6.48      6.56 o
   4   5  16        0.42        6.61      8.54 o
  -5   6  16        4.66       -0.13      4.56 o
  -4   6  16       33.45       25.48      5.28 o
  -3   6  16       19.74       16.68      4.58 o
  -2   6  16       25.58       20.23      4.98 o
  -1   6  16        1.17        3.19      3.74 o
   0   6  16       19.47       29.12      9.00 o
   1   6  16        1.78       -2.52      7.13 o
   2   6  16       15.57       38.62     10.28 o
   3   6  16        4.37        2.37      8.01 o
  -4   7  16        6.89       15.50      6.51 o
  -3   7  16       24.09       30.96      6.43 o
  -2   7  16       50.58       42.25      6.42 o
  -1   7  16        4.65        3.28      4.37 o
   0   7  16        1.64        1.92      4.93 o
   1   7  16        1.61        2.06      8.33 o
   2   7  16       60.68      103.75     14.31 o
  -3   8  16        0.01        4.42      5.48 o
  -2   8  16       28.11       25.54      6.19 o
  -1   8  16       33.03       37.87     11.66 o
   0   8  16        5.82        2.50      8.44 o
   1   8  16        3.42       -4.54      6.64 o
  -5   0  17       86.29       90.17     11.74 o
  -3   0  17       90.57       86.63      9.29 o
  -6   1  17       14.91       21.00      6.25 o
  -5   1  17       29.74       33.41      6.26 o
  -4   1  17       45.35       45.22      8.50 o
  -3   1  17        2.40       -0.84      3.27 o
  -2   1  17       25.41       32.91      4.43 o
  -1   1  17        0.25       -4.40      4.40 o
   0   1  17        6.26       15.85      5.65 o
   1   1  17      144.41      153.82     10.59 o
   2   1  17       41.61       39.11      6.64 o
   3   1  17       65.36       69.58      8.43 o
   4   1  17        4.55       15.46      6.48 o
  -6   2  17       20.85       30.85      6.95 o
  -5   2  17        0.05       -0.99      4.54 o
  -4   2  17       20.97       23.53      5.26 o
  -3   2  17       34.31       42.15      8.28 o
  -2   2  17        0.01       -0.20      3.30 o
  -1   2  17        6.81        0.91      5.59 o
   0   2  17       97.63      111.04      9.71 o
   1   2  17       95.29      116.84     10.33 o
   2   2  17       55.40       75.05      8.87 o
   3   2  17        2.18       -5.41      5.41 o
   4   2  17       57.29       62.66      9.73 o
  -5   3  17       32.29       36.31      6.60 o
  -4   3  17        1.56        0.20      4.34 o
  -3   3  17       59.72       63.91      5.53 o
  -2   3  17        3.07        8.69      6.48 o
  -1   3  17        0.82       -5.18      5.18 o
   0   3  17       16.48       12.93      6.58 o
   1   3  17        1.67        0.52      6.35 o
   2   3  17        8.48       14.96      6.92 o
   3   3  17       26.23       24.04      7.96 o
  -5   4  17        0.65        7.33      7.00 o
  -4   4  17       19.00       23.61      7.15 o
  -3   4  17        1.24       -0.09      3.58 o
  -2   4  17       17.72       13.82      7.31 o
  -1   4  17        0.75        2.60      6.30 o
   0   4  17       68.99      103.72     11.53 o
   1   4  17       64.28       75.54     10.67 o
   2   4  17        5.05       20.43      7.81 o
   3   4  17        6.97        3.49      7.96 o
  -5   5  17       21.64       26.78     11.48 o
  -4   5  17       49.31       42.99      5.80 o
  -3   5  17        0.53        5.58      3.77 o
  -2   5  17        0.70       -3.75      3.75 o
  -1   5  17        6.86       19.26      7.99 o
   0   5  17        3.69        0.88      6.69 o
   1   5  17       91.88       84.62     11.71 o
   2   5  17        7.45       -3.17      7.52 o
  -4   6  17        1.84        5.67      9.29 o
  -3   6  17       22.02       28.83     11.33 o
  -2   6  17      105.65      105.85      8.74 o
  -1   6  17        7.42       16.76      8.33 o
   0   6  17       12.80        5.18      8.27 o
   1   6  17       50.89       61.23     11.27 o
  -2   7  17        6.91        9.47      8.72 o
  -1   7  17       14.34       21.45      8.14 o
   0   7  17       11.46       21.13     10.30 o
  -4   0  18       66.41       70.81     10.02 o
  -2   0  18       36.67       47.46      7.36 o
  -5   1  18       15.46        9.03      5.39 o
  -4   1  18       22.28       25.91      5.41 o
  -3   1  18       29.59       24.35      5.05 o
  -2   1  18        5.30       -0.75      6.38 o
  -1   1  18        0.64       -4.53      4.53 o
  -4   2  18       28.08       17.07      5.28 o
  -3   2  18        0.56        3.26      5.26 o
  -2   2  18        8.16       15.04      7.31 o
  -1   2  18       67.04       62.84      8.51 o
   0   2  18        0.92        0.96      5.88 o
   1   2  18       48.28       36.98      7.49 o
   2   2  18        0.85       -5.78      5.80 o
  -4   3  18        0.79        1.70      6.05 o
  -3   3  18       20.88       33.27      5.72 o
  -2   3  18        2.02        6.04      6.92 o
  -1   3  18        9.91       17.02      6.71 o
   0   3  18       10.45       23.78      7.55 o
   1   3  18       24.57       38.30      8.25 o
   2   3  18        0.66        7.86      6.84 o
  -3   4  18        1.06        0.69      7.44 o
  -2   4  18       16.43       -0.08      7.73 o
  -1   4  18        3.28        6.22      7.18 o
   0   4  18       19.81       18.37      8.14 o
   1   4  18       10.84       22.48      8.46 o
  -2   5  18        8.06       -1.30      7.60 o
  -1   5  18        3.88       12.20      7.91 o
   0   5  18        0.98        3.75      7.39 o
  -2   1  19       10.48       16.11      6.56 o
  -1   1  19       10.65       16.00      5.49 o
 
